# Supplementary material for: One origin for metallo-β-lactamase activity, or two? An investigation assessing a diverse set of reconstructed ancestral sequences based on a sample of phylogenetic trees
Source: J Mol Evol. 2014 Sep 4;79(3):117–29. doi: 10.1007/s00239-014-9639-7 (PMC4185109; doi:10.1007/s00239-014-9639-7)
Supplement: Supplementary file 2 — Supplementary material 1 (ZIP 1738 kb) [file 239_2014_9639_MOESM2_ESM.zip]

Archive with 329 entries (319 files):
- Online_Rescources_to_submit_18_06_14/
- Online_Rescources_to_submit_18_06_14/1_GASP/
- Online_Rescources_to_submit_18_06_14/1_GASP/1.1 Bootstrap_sample_trees_and_alignment/
- Online_Rescources_to_submit_18_06_14/1_GASP/1.1 Bootstrap_sample_trees_and_alignment/1.newick
- Online_Rescources_to_submit_18_06_14/1_GASP/1.1 Bootstrap_sample_trees_and_alignment/10.newick
- Online_Rescources_to_submit_18_06_14/1_GASP/1.1 Bootstrap_sample_trees_and_alignment/100.newick
- Online_Rescources_to_submit_18_06_14/1_GASP/1.1 Bootstrap_sample_trees_and_alignment/11.newick
- Online_Rescources_to_submit_18_06_14/1_GASP/1.1 Bootstrap_sample_trees_and_alignment/12.newick
- Online_Rescources_to_submit_18_06_14/1_GASP/1.1 Bootstrap_sample_trees_and_alignment/13.newick
- Online_Rescources_to_submit_18_06_14/1_GASP/1.1 Bootstrap_sample_trees_and_alignment/14.newick
- Online_Rescources_to_submit_18_06_14/1_GASP/1.1 Bootstrap_sample_trees_and_alignment/15.newick
- Online_Rescources_to_submit_18_06_14/1_GASP/1.1 Bootstrap_sample_trees_and_alignment/16.newick
- Online_Rescources_to_submit_18_06_14/1_GASP/1.1 Bootstrap_sample_trees_and_alignment/17.newick
- Online_Rescources_to_submit_18_06_14/1_GASP/1.1 Bootstrap_sample_trees_and_alignment/18.newick
- Online_Rescources_to_submit_18_06_14/1_GASP/1.1 Bootstrap_sample_trees_and_alignment/19.newick
- Online_Rescources_to_submit_18_06_14/1_GASP/1.1 Bootstrap_sample_trees_and_alignment/2.newick
- Online_Rescources_to_submit_18_06_14/1_GASP/1.1 Bootstrap_sample_trees_and_alignment/20.newick
- Online_Rescources_to_submit_18_06_14/1_GASP/1.1 Bootstrap_sample_trees_and_alignment/21.newick
- Online_Rescources_to_submit_18_06_14/1_GASP/1.1 Bootstrap_sample_trees_and_alignment/22.newick
- Online_Rescources_to_submit_18_06_14/1_GASP/1.1 Bootstrap_sample_trees_and_alignment/23.newick
- Online_Rescources_to_submit_18_06_14/1_GASP/1.1 Bootstrap_sample_trees_and_alignment/24.newick
- Online_Rescources_to_submit_18_06_14/1_GASP/1.1 Bootstrap_sample_trees_and_alignment/25.newick
- Online_Rescources_to_submit_18_06_14/1_GASP/1.1 Bootstrap_sample_trees_and_alignment/26.newick
- Online_Rescources_to_submit_18_06_14/1_GASP/1.1 Bootstrap_sample_trees_and_alignment/27.newick
- Online_Rescources_to_submit_18_06_14/1_GASP/1.1 Bootstrap_sample_trees_and_alignment/28.newick
- Online_Rescources_to_submit_18_06_14/1_GASP/1.1 Bootstrap_sample_trees_and_alignment/29.newick
- Online_Rescources_to_submit_18_06_14/1_GASP/1.1 Bootstrap_sample_trees_and_alignment/3.newick
- Online_Rescources_to_submit_18_06_14/1_GASP/1.1 Bootstrap_sample_trees_and_alignment/30.newick
- Online_Rescources_to_submit_18_06_14/1_GASP/1.1 Bootstrap_sample_trees_and_alignment/31.newick
- Online_Rescources_to_submit_18_06_14/1_GASP/1.1 Bootstrap_sample_trees_and_alignment/32.newick
- Online_Rescources_to_submit_18_06_14/1_GASP/1.1 Bootstrap_sample_trees_and_alignment/33.newick
- Online_Rescources_to_submit_18_06_14/1_GASP/1.1 Bootstrap_sample_trees_and_alignment/34.newick
- Online_Rescources_to_submit_18_06_14/1_GASP/1.1 Bootstrap_sample_trees_and_alignment/35.newick
- Online_Rescources_to_submit_18_06_14/1_GASP/1.1 Bootstrap_sample_trees_and_alignment/36.newick
- Online_Rescources_to_submit_18_06_14/1_GASP/1.1 Bootstrap_sample_trees_and_alignment/37.newick
- Online_Rescources_to_submit_18_06_14/1_GASP/1.1 Bootstrap_sample_trees_and_alignment/38.newick
- Online_Rescources_to_submit_18_06_14/1_GASP/1.1 Bootstrap_sample_trees_and_alignment/39.newick
- Online_Rescources_to_submit_18_06_14/1_GASP/1.1 Bootstrap_sample_trees_and_alignment/4.newick
- Online_Rescources_to_submit_18_06_14/1_GASP/1.1 Bootstrap_sample_trees_and_alignment/40.newick
- Online_Rescources_to_submit_18_06_14/1_GASP/1.1 Bootstrap_sample_trees_and_alignment/41.newick
- Online_Rescources_to_submit_18_06_14/1_GASP/1.1 Bootstrap_sample_trees_and_alignment/42.newick
- Online_Rescources_to_submit_18_06_14/1_GASP/1.1 Bootstrap_sample_trees_and_alignment/43.newick
- Online_Rescources_to_submit_18_06_14/1_GASP/1.1 Bootstrap_sample_trees_and_alignment/44.newick
- Online_Rescources_to_submit_18_06_14/1_GASP/1.1 Bootstrap_sample_trees_and_alignment/45.newick
- Online_Rescources_to_submit_18_06_14/1_GASP/1.1 Bootstrap_sample_trees_and_alignment/46.newick
- Online_Rescources_to_submit_18_06_14/1_GASP/1.1 Bootstrap_sample_trees_and_alignment/47.newick
- Online_Rescources_to_submit_18_06_14/1_GASP/1.1 Bootstrap_sample_trees_and_alignment/48.newick
- Online_Rescources_to_submit_18_06_14/1_GASP/1.1 Bootstrap_sample_trees_and_alignment/49.newick
- Online_Rescources_to_submit_18_06_14/1_GASP/1.1 Bootstrap_sample_trees_and_alignment/5.newick
- Online_Rescources_to_submit_18_06_14/1_GASP/1.1 Bootstrap_sample_trees_and_alignment/50.newick
- Online_Rescources_to_submit_18_06_14/1_GASP/1.1 Bootstrap_sample_trees_and_alignment/51.newick
- Online_Rescources_to_submit_18_06_14/1_GASP/1.1 Bootstrap_sample_trees_and_alignment/52.newick
- Online_Rescources_to_submit_18_06_14/1_GASP/1.1 Bootstrap_sample_trees_and_alignment/53.newick
- Online_Rescources_to_submit_18_06_14/1_GASP/1.1 Bootstrap_sample_trees_and_alignment/54.newick
- Online_Rescources_to_submit_18_06_14/1_GASP/1.1 Bootstrap_sample_trees_and_alignment/55.newick
- Online_Rescources_to_submit_18_06_14/1_GASP/1.1 Bootstrap_sample_trees_and_alignment/56.newick
- Online_Rescources_to_submit_18_06_14/1_GASP/1.1 Bootstrap_sample_trees_and_alignment/57.newick
- Online_Rescources_to_submit_18_06_14/1_GASP/1.1 Bootstrap_sample_trees_and_alignment/58.newick
- Online_Rescources_to_submit_18_06_14/1_GASP/1.1 Bootstrap_sample_trees_and_alignment/59.newick
- Online_Rescources_to_submit_18_06_14/1_GASP/1.1 Bootstrap_sample_trees_and_alignment/6.newick
- Online_Rescources_to_submit_18_06_14/1_GASP/1.1 Bootstrap_sample_trees_and_alignment/60.newick
- Online_Rescources_to_submit_18_06_14/1_GASP/1.1 Bootstrap_sample_trees_and_alignment/61.newick
- Online_Rescources_to_submit_18_06_14/1_GASP/1.1 Bootstrap_sample_trees_and_alignment/62.newick
- Online_Rescources_to_submit_18_06_14/1_GASP/1.1 Bootstrap_sample_trees_and_alignment/63.newick
- Online_Rescources_to_submit_18_06_14/1_GASP/1.1 Bootstrap_sample_trees_and_alignment/64.newick
- Online_Rescources_to_submit_18_06_14/1_GASP/1.1 Bootstrap_sample_trees_and_alignment/65.newick
- Online_Rescources_to_submit_18_06_14/1_GASP/1.1 Bootstrap_sample_trees_and_alignment/66.newick
- Online_Rescources_to_submit_18_06_14/1_GASP/1.1 Bootstrap_sample_trees_and_alignment/67.newick
- Online_Rescources_to_submit_18_06_14/1_GASP/1.1 Bootstrap_sample_trees_and_alignment/68.newick
- Online_Rescources_to_submit_18_06_14/1_GASP/1.1 Bootstrap_sample_trees_and_alignment/69.newick
- Online_Rescources_to_submit_18_06_14/1_GASP/1.1 Bootstrap_sample_trees_and_alignment/7.newick
- Online_Rescources_to_submit_18_06_14/1_GASP/1.1 Bootstrap_sample_trees_and_alignment/70.newick
- Online_Rescources_to_submit_18_06_14/1_GASP/1.1 Bootstrap_sample_trees_and_alignment/71.newick
- Online_Rescources_to_submit_18_06_14/1_GASP/1.1 Bootstrap_sample_trees_and_alignment/72.newick
- Online_Rescources_to_submit_18_06_14/1_GASP/1.1 Bootstrap_sample_trees_and_alignment/73.newick
- Online_Rescources_to_submit_18_06_14/1_GASP/1.1 Bootstrap_sample_trees_and_alignment/74.newick
- Online_Rescources_to_submit_18_06_14/1_GASP/1.1 Bootstrap_sample_trees_and_alignment/75.newick
- Online_Rescources_to_submit_18_06_14/1_GASP/1.1 Bootstrap_sample_trees_and_alignment/76.newick
- Online_Rescources_to_submit_18_06_14/1_GASP/1.1 Bootstrap_sample_trees_and_alignment/77.newick
- Online_Rescources_to_submit_18_06_14/1_GASP/1.1 Bootstrap_sample_trees_and_alignment/78.newick
- Online_Rescources_to_submit_18_06_14/1_GASP/1.1 Bootstrap_sample_trees_and_alignment/79.newick
- Online_Rescources_to_submit_18_06_14/1_GASP/1.1 Bootstrap_sample_trees_and_alignment/8.newick
- Online_Rescources_to_submit_18_06_14/1_GASP/1.1 Bootstrap_sample_trees_and_alignment/80.newick
- Online_Rescources_to_submit_18_06_14/1_GASP/1.1 Bootstrap_sample_trees_and_alignment/81.newick
- Online_Rescources_to_submit_18_06_14/1_GASP/1.1 Bootstrap_sample_trees_and_alignment/82.newick
- Online_Rescources_to_submit_18_06_14/1_GASP/1.1 Bootstrap_sample_trees_and_alignment/83.newick
- Online_Rescources_to_submit_18_06_14/1_GASP/1.1 Bootstrap_sample_trees_and_alignment/84.newick
- Online_Rescources_to_submit_18_06_14/1_GASP/1.1 Bootstrap_sample_trees_and_alignment/85.newick
- Online_Rescources_to_submit_18_06_14/1_GASP/1.1 Bootstrap_sample_trees_and_alignment/86.newick
- Online_Rescources_to_submit_18_06_14/1_GASP/1.1 Bootstrap_sample_trees_and_alignment/87.newick
- Online_Rescources_to_submit_18_06_14/1_GASP/1.1 Bootstrap_sample_trees_and_alignment/88.newick
- Online_Rescources_to_submit_18_06_14/1_GASP/1.1 Bootstrap_sample_trees_and_alignment/89.newick
- Online_Rescources_to_submit_18_06_14/1_GASP/1.1 Bootstrap_sample_trees_and_alignment/9.newick
- Online_Rescources_to_submit_18_06_14/1_GASP/1.1 Bootstrap_sample_trees_and_alignment/90.newick
- Online_Rescources_to_submit_18_06_14/1_GASP/1.1 Bootstrap_sample_trees_and_alignment/91.newick
- Online_Rescources_to_submit_18_06_14/1_GASP/1.1 Bootstrap_sample_trees_and_alignment/92.newick
- Online_Rescources_to_submit_18_06_14/1_GASP/1.1 Bootstrap_sample_trees_and_alignment/93.newick
- Online_Rescources_to_submit_18_06_14/1_GASP/1.1 Bootstrap_sample_trees_and_alignment/94.newick
- Online_Rescources_to_submit_18_06_14/1_GASP/1.1 Bootstrap_sample_trees_and_alignment/95.newick
- Online_Rescources_to_submit_18_06_14/1_GASP/1.1 Bootstrap_sample_trees_and_alignment/96.newick
- Online_Rescources_to_submit_18_06_14/1_GASP/1.1 Bootstrap_sample_trees_and_alignment/97.newick
- Online_Rescources_to_submit_18_06_14/1_GASP/1.1 Bootstrap_sample_trees_and_alignment/98.newick
- Online_Rescources_to_submit_18_06_14/1_GASP/1.1 Bootstrap_sample_trees_and_alignment/99.newick
- Online_Rescources_to_submit_18_06_14/1_GASP/1.1 Bootstrap_sample_trees_and_alignment/input_alignment.fasta
- Online_Rescources_to_submit_18_06_14/1_GASP/1.2 GASP_ trees_out/
- Online_Rescources_to_submit_18_06_14/1_GASP/1.2 GASP_ trees_out/out_1.newick
- Online_Rescources_to_submit_18_06_14/1_GASP/1.2 GASP_ trees_out/out_10.newick
- Online_Rescources_to_submit_18_06_14/1_GASP/1.2 GASP_ trees_out/out_100.newick
- Online_Rescources_to_submit_18_06_14/1_GASP/1.2 GASP_ trees_out/out_11.newick
- Online_Rescources_to_submit_18_06_14/1_GASP/1.2 GASP_ trees_out/out_12.newick
- Online_Rescources_to_submit_18_06_14/1_GASP/1.2 GASP_ trees_out/out_13.newick
- Online_Rescources_to_submit_18_06_14/1_GASP/1.2 GASP_ trees_out/out_14.newick
- Online_Rescources_to_submit_18_06_14/1_GASP/1.2 GASP_ trees_out/out_15.newick
- Online_Rescources_to_submit_18_06_14/1_GASP/1.2 GASP_ trees_out/out_16.newick
- Online_Rescources_to_submit_18_06_14/1_GASP/1.2 GASP_ trees_out/out_17.newick
- Online_Rescources_to_submit_18_06_14/1_GASP/1.2 GASP_ trees_out/out_18.newick
- Online_Rescources_to_submit_18_06_14/1_GASP/1.2 GASP_ trees_out/out_19.newick
- Online_Rescources_to_submit_18_06_14/1_GASP/1.2 GASP_ trees_out/out_2.newick
- Online_Rescources_to_submit_18_06_14/1_GASP/1.2 GASP_ trees_out/out_20.newick
- Online_Rescources_to_submit_18_06_14/1_GASP/1.2 GASP_ trees_out/out_21.newick
- Online_Rescources_to_submit_18_06_14/1_GASP/1.2 GASP_ trees_out/out_22.newick
- Online_Rescources_to_submit_18_06_14/1_GASP/1.2 GASP_ trees_out/out_23.newick
- Online_Rescources_to_submit_18_06_14/1_GASP/1.2 GASP_ trees_out/out_24.newick
- Online_Rescources_to_submit_18_06_14/1_GASP/1.2 GASP_ trees_out/out_25.newick
- Online_Rescources_to_submit_18_06_14/1_GASP/1.2 GASP_ trees_out/out_26.newick
- Online_Rescources_to_submit_18_06_14/1_GASP/1.2 GASP_ trees_out/out_27.newick
- Online_Rescources_to_submit_18_06_14/1_GASP/1.2 GASP_ trees_out/out_28.newick
- Online_Rescources_to_submit_18_06_14/1_GASP/1.2 GASP_ trees_out/out_29.newick
- Online_Rescources_to_submit_18_06_14/1_GASP/1.2 GASP_ trees_out/out_3.newick
- Online_Rescources_to_submit_18_06_14/1_GASP/1.2 GASP_ trees_out/out_30.newick
- Online_Rescources_to_submit_18_06_14/1_GASP/1.2 GASP_ trees_out/out_31.newick
- Online_Rescources_to_submit_18_06_14/1_GASP/1.2 GASP_ trees_out/out_32.newick
- Online_Rescources_to_submit_18_06_14/1_GASP/1.2 GASP_ trees_out/out_33.newick
- Online_Rescources_to_submit_18_06_14/1_GASP/1.2 GASP_ trees_out/out_34.newick
- Online_Rescources_to_submit_18_06_14/1_GASP/1.2 GASP_ trees_out/out_35.newick
- Online_Rescources_to_submit_18_06_14/1_GASP/1.2 GASP_ trees_out/out_36.newick
- Online_Rescources_to_submit_18_06_14/1_GASP/1.2 GASP_ trees_out/out_37.newick
- Online_Rescources_to_submit_18_06_14/1_GASP/1.2 GASP_ trees_out/out_38.newick
- Online_Rescources_to_submit_18_06_14/1_GASP/1.2 GASP_ trees_out/out_39.newick
- Online_Rescources_to_submit_18_06_14/1_GASP/1.2 GASP_ trees_out/out_4.newick
- Online_Rescources_to_submit_18_06_14/1_GASP/1.2 GASP_ trees_out/out_40.newick
- Online_Rescources_to_submit_18_06_14/1_GASP/1.2 GASP_ trees_out/out_41.newick
- Online_Rescources_to_submit_18_06_14/1_GASP/1.2 GASP_ trees_out/out_42.newick
- Online_Rescources_to_submit_18_06_14/1_GASP/1.2 GASP_ trees_out/out_43.newick
- Online_Rescources_to_submit_18_06_14/1_GASP/1.2 GASP_ trees_out/out_44.newick
- Online_Rescources_to_submit_18_06_14/1_GASP/1.2 GASP_ trees_out/out_45.newick
- Online_Rescources_to_submit_18_06_14/1_GASP/1.2 GASP_ trees_out/out_46.newick
- Online_Rescources_to_submit_18_06_14/1_GASP/1.2 GASP_ trees_out/out_47.newick
- Online_Rescources_to_submit_18_06_14/1_GASP/1.2 GASP_ trees_out/out_48.newick
- Online_Rescources_to_submit_18_06_14/1_GASP/1.2 GASP_ trees_out/out_49.newick
- Online_Rescources_to_submit_18_06_14/1_GASP/1.2 GASP_ trees_out/out_5.newick
- Online_Rescources_to_submit_18_06_14/1_GASP/1.2 GASP_ trees_out/out_50.newick
- Online_Rescources_to_submit_18_06_14/1_GASP/1.2 GASP_ trees_out/out_51.newick
- Online_Rescources_to_submit_18_06_14/1_GASP/1.2 GASP_ trees_out/out_52.newick
- Online_Rescources_to_submit_18_06_14/1_GASP/1.2 GASP_ trees_out/out_53.newick
- Online_Rescources_to_submit_18_06_14/1_GASP/1.2 GASP_ trees_out/out_54.newick
- Online_Rescources_to_submit_18_06_14/1_GASP/1.2 GASP_ trees_out/out_55.newick
- Online_Rescources_to_submit_18_06_14/1_GASP/1.2 GASP_ trees_out/out_56.newick
- Online_Rescources_to_submit_18_06_14/1_GASP/1.2 GASP_ trees_out/out_57.newick
- Online_Rescources_to_submit_18_06_14/1_GASP/1.2 GASP_ trees_out/out_58.newick
- Online_Rescources_to_submit_18_06_14/1_GASP/1.2 GASP_ trees_out/out_59.newick
- Online_Rescources_to_submit_18_06_14/1_GASP/1.2 GASP_ trees_out/out_6.newick
- Online_Rescources_to_submit_18_06_14/1_GASP/1.2 GASP_ trees_out/out_60.newick
- Online_Rescources_to_submit_18_06_14/1_GASP/1.2 GASP_ trees_out/out_61.newick
- Online_Rescources_to_submit_18_06_14/1_GASP/1.2 GASP_ trees_out/out_63.newick
- Online_Rescources_to_submit_18_06_14/1_GASP/1.2 GASP_ trees_out/out_64.newick
- Online_Rescources_to_submit_18_06_14/1_GASP/1.2 GASP_ trees_out/out_65.newick
- Online_Rescources_to_submit_18_06_14/1_GASP/1.2 GASP_ trees_out/out_66.newick
- Online_Rescources_to_submit_18_06_14/1_GASP/1.2 GASP_ trees_out/out_67.newick
- Online_Rescources_to_submit_18_06_14/1_GASP/1.2 GASP_ trees_out/out_68.newick
- Online_Rescources_to_submit_18_06_14/1_GASP/1.2 GASP_ trees_out/out_69.newick
- Online_Rescources_to_submit_18_06_14/1_GASP/1.2 GASP_ trees_out/out_7.newick
- Online_Rescources_to_submit_18_06_14/1_GASP/1.2 GASP_ trees_out/out_70.newick
- Online_Rescources_to_submit_18_06_14/1_GASP/1.2 GASP_ trees_out/out_71.newick
- Online_Rescources_to_submit_18_06_14/1_GASP/1.2 GASP_ trees_out/out_72.newick
- Online_Rescources_to_submit_18_06_14/1_GASP/1.2 GASP_ trees_out/out_73.newick
- Online_Rescources_to_submit_18_06_14/1_GASP/1.2 GASP_ trees_out/out_74.newick
- Online_Rescources_to_submit_18_06_14/1_GASP/1.2 GASP_ trees_out/out_75.newick
- Online_Rescources_to_submit_18_06_14/1_GASP/1.2 GASP_ trees_out/out_76.newick
- Online_Rescources_to_submit_18_06_14/1_GASP/1.2 GASP_ trees_out/out_77.newick
- Online_Rescources_to_submit_18_06_14/1_GASP/1.2 GASP_ trees_out/out_78.newick
- Online_Rescources_to_submit_18_06_14/1_GASP/1.2 GASP_ trees_out/out_79.newick
- Online_Rescources_to_submit_18_06_14/1_GASP/1.2 GASP_ trees_out/out_8.newick
- Online_Rescources_to_submit_18_06_14/1_GASP/1.2 GASP_ trees_out/out_80.newick
- Online_Rescources_to_submit_18_06_14/1_GASP/1.2 GASP_ trees_out/out_81.newick
- Online_Rescources_to_submit_18_06_14/1_GASP/1.2 GASP_ trees_out/out_82.newick
- Online_Rescources_to_submit_18_06_14/1_GASP/1.2 GASP_ trees_out/out_83.newick
- Online_Rescources_to_submit_18_06_14/1_GASP/1.2 GASP_ trees_out/out_84.newick
- Online_Rescources_to_submit_18_06_14/1_GASP/1.2 GASP_ trees_out/out_85.newick
- Online_Rescources_to_submit_18_06_14/1_GASP/1.2 GASP_ trees_out/out_86.newick
- Online_Rescources_to_submit_18_06_14/1_GASP/1.2 GASP_ trees_out/out_87.newick
- Online_Rescources_to_submit_18_06_14/1_GASP/1.2 GASP_ trees_out/out_88.newick
- Online_Rescources_to_submit_18_06_14/1_GASP/1.2 GASP_ trees_out/out_89.newick
- Online_Rescources_to_submit_18_06_14/1_GASP/1.2 GASP_ trees_out/out_9.newick
- Online_Rescources_to_submit_18_06_14/1_GASP/1.2 GASP_ trees_out/out_90.newick
- Online_Rescources_to_submit_18_06_14/1_GASP/1.2 GASP_ trees_out/out_91.newick
- Online_Rescources_to_submit_18_06_14/1_GASP/1.2 GASP_ trees_out/out_92.newick
- Online_Rescources_to_submit_18_06_14/1_GASP/1.2 GASP_ trees_out/out_94.newick
- Online_Rescources_to_submit_18_06_14/1_GASP/1.2 GASP_ trees_out/out_95.newick
- Online_Rescources_to_submit_18_06_14/1_GASP/1.2 GASP_ trees_out/out_96.newick
- Online_Rescources_to_submit_18_06_14/1_GASP/1.2 GASP_ trees_out/out_97.newick
- Online_Rescources_to_submit_18_06_14/1_GASP/1.2 GASP_ trees_out/out_98.newick
- Online_Rescources_to_submit_18_06_14/1_GASP/1.2 GASP_ trees_out/out_99.newick
- Online_Rescources_to_submit_18_06_14/1_GASP/1.3 GASP_sequences_out/
- Online_Rescources_to_submit_18_06_14/1_GASP/1.3 GASP_sequences_out/out_1.fasta
- Online_Rescources_to_submit_18_06_14/1_GASP/1.3 GASP_sequences_out/out_10.fasta
- Online_Rescources_to_submit_18_06_14/1_GASP/1.3 GASP_sequences_out/out_100.fasta
- Online_Rescources_to_submit_18_06_14/1_GASP/1.3 GASP_sequences_out/out_11.fasta
- Online_Rescources_to_submit_18_06_14/1_GASP/1.3 GASP_sequences_out/out_12.fasta
- Online_Rescources_to_submit_18_06_14/1_GASP/1.3 GASP_sequences_out/out_13.fasta
- Online_Rescources_to_submit_18_06_14/1_GASP/1.3 GASP_sequences_out/out_14.fasta
- Online_Rescources_to_submit_18_06_14/1_GASP/1.3 GASP_sequences_out/out_15.fasta
- Online_Rescources_to_submit_18_06_14/1_GASP/1.3 GASP_sequences_out/out_16.fasta
- Online_Rescources_to_submit_18_06_14/1_GASP/1.3 GASP_sequences_out/out_17.fasta
- Online_Rescources_to_submit_18_06_14/1_GASP/1.3 GASP_sequences_out/out_18.fasta
- Online_Rescources_to_submit_18_06_14/1_GASP/1.3 GASP_sequences_out/out_19.fasta
- Online_Rescources_to_submit_18_06_14/1_GASP/1.3 GASP_sequences_out/out_2.fasta
- Online_Rescources_to_submit_18_06_14/1_GASP/1.3 GASP_sequences_out/out_20.fasta
- Online_Rescources_to_submit_18_06_14/1_GASP/1.3 GASP_sequences_out/out_21.fasta
- Online_Rescources_to_submit_18_06_14/1_GASP/1.3 GASP_sequences_out/out_22.fasta
- Online_Rescources_to_submit_18_06_14/1_GASP/1.3 GASP_sequences_out/out_23.fasta
- Online_Rescources_to_submit_18_06_14/1_GASP/1.3 GASP_sequences_out/out_24.fasta
- Online_Rescources_to_submit_18_06_14/1_GASP/1.3 GASP_sequences_out/out_25.fasta
- Online_Rescources_to_submit_18_06_14/1_GASP/1.3 GASP_sequences_out/out_26.fasta
- Online_Rescources_to_submit_18_06_14/1_GASP/1.3 GASP_sequences_out/out_27.fasta
- Online_Rescources_to_submit_18_06_14/1_GASP/1.3 GASP_sequences_out/out_28.fasta
- Online_Rescources_to_submit_18_06_14/1_GASP/1.3 GASP_sequences_out/out_29.fasta
- Online_Rescources_to_submit_18_06_14/1_GASP/1.3 GASP_sequences_out/out_3.fasta
- Online_Rescources_to_submit_18_06_14/1_GASP/1.3 GASP_sequences_out/out_30.fasta
- Online_Rescources_to_submit_18_06_14/1_GASP/1.3 GASP_sequences_out/out_31.fasta
- Online_Rescources_to_submit_18_06_14/1_GASP/1.3 GASP_sequences_out/out_32.fasta
- Online_Rescources_to_submit_18_06_14/1_GASP/1.3 GASP_sequences_out/out_33.fasta
- Online_Rescources_to_submit_18_06_14/1_GASP/1.3 GASP_sequences_out/out_34.fasta
- Online_Rescources_to_submit_18_06_14/1_GASP/1.3 GASP_sequences_out/out_35.fasta
- Online_Rescources_to_submit_18_06_14/1_GASP/1.3 GASP_sequences_out/out_36.fasta
- Online_Rescources_to_submit_18_06_14/1_GASP/1.3 GASP_sequences_out/out_37.fasta
- Online_Rescources_to_submit_18_06_14/1_GASP/1.3 GASP_sequences_out/out_38.fasta
- Online_Rescources_to_submit_18_06_14/1_GASP/1.3 GASP_sequences_out/out_39.fasta
- Online_Rescources_to_submit_18_06_14/1_GASP/1.3 GASP_sequences_out/out_4.fasta
- Online_Rescources_to_submit_18_06_14/1_GASP/1.3 GASP_sequences_out/out_40.fasta
- Online_Rescources_to_submit_18_06_14/1_GASP/1.3 GASP_sequences_out/out_41.fasta
- Online_Rescources_to_submit_18_06_14/1_GASP/1.3 GASP_sequences_out/out_42.fasta
- Online_Rescources_to_submit_18_06_14/1_GASP/1.3 GASP_sequences_out/out_43.fasta
- Online_Rescources_to_submit_18_06_14/1_GASP/1.3 GASP_sequences_out/out_44.fasta
- Online_Rescources_to_submit_18_06_14/1_GASP/1.3 GASP_sequences_out/out_45.fasta
- Online_Rescources_to_submit_18_06_14/1_GASP/1.3 GASP_sequences_out/out_46.fasta
- Online_Rescources_to_submit_18_06_14/1_GASP/1.3 GASP_sequences_out/out_47.fasta
- Online_Rescources_to_submit_18_06_14/1_GASP/1.3 GASP_sequences_out/out_48.fasta
- Online_Rescources_to_submit_18_06_14/1_GASP/1.3 GASP_sequences_out/out_49.fasta
- Online_Rescources_to_submit_18_06_14/1_GASP/1.3 GASP_sequences_out/out_5.fasta
- Online_Rescources_to_submit_18_06_14/1_GASP/1.3 GASP_sequences_out/out_50.fasta
- Online_Rescources_to_submit_18_06_14/1_GASP/1.3 GASP_sequences_out/out_51.fasta
- Online_Rescources_to_submit_18_06_14/1_GASP/1.3 GASP_sequences_out/out_52.fasta
- Online_Rescources_to_submit_18_06_14/1_GASP/1.3 GASP_sequences_out/out_53.fasta
- Online_Rescources_to_submit_18_06_14/1_GASP/1.3 GASP_sequences_out/out_54.fasta
- Online_Rescources_to_submit_18_06_14/1_GASP/1.3 GASP_sequences_out/out_55.fasta
- Online_Rescources_to_submit_18_06_14/1_GASP/1.3 GASP_sequences_out/out_56.fasta
- Online_Rescources_to_submit_18_06_14/1_GASP/1.3 GASP_sequences_out/out_57.fasta
- Online_Rescources_to_submit_18_06_14/1_GASP/1.3 GASP_sequences_out/out_58.fasta
- Online_Rescources_to_submit_18_06_14/1_GASP/1.3 GASP_sequences_out/out_59.fasta
- Online_Rescources_to_submit_18_06_14/1_GASP/1.3 GASP_sequences_out/out_6.fasta
- Online_Rescources_to_submit_18_06_14/1_GASP/1.3 GASP_sequences_out/out_60.fasta
- Online_Rescources_to_submit_18_06_14/1_GASP/1.3 GASP_sequences_out/out_61.fasta
- Online_Rescources_to_submit_18_06_14/1_GASP/1.3 GASP_sequences_out/out_63.fasta
- Online_Rescources_to_submit_18_06_14/1_GASP/1.3 GASP_sequences_out/out_64.fasta
- Online_Rescources_to_submit_18_06_14/1_GASP/1.3 GASP_sequences_out/out_65.fasta
- Online_Rescources_to_submit_18_06_14/1_GASP/1.3 GASP_sequences_out/out_66.fasta
- Online_Rescources_to_submit_18_06_14/1_GASP/1.3 GASP_sequences_out/out_67.fasta
- Online_Rescources_to_submit_18_06_14/1_GASP/1.3 GASP_sequences_out/out_68.fasta
- Online_Rescources_to_submit_18_06_14/1_GASP/1.3 GASP_sequences_out/out_69.fasta
- Online_Rescources_to_submit_18_06_14/1_GASP/1.3 GASP_sequences_out/out_7.fasta
- Online_Rescources_to_submit_18_06_14/1_GASP/1.3 GASP_sequences_out/out_70.fasta
- Online_Rescources_to_submit_18_06_14/1_GASP/1.3 GASP_sequences_out/out_71.fasta
- Online_Rescources_to_submit_18_06_14/1_GASP/1.3 GASP_sequences_out/out_72.fasta
- Online_Rescources_to_submit_18_06_14/1_GASP/1.3 GASP_sequences_out/out_73.fasta
- Online_Rescources_to_submit_18_06_14/1_GASP/1.3 GASP_sequences_out/out_74.fasta
- Online_Rescources_to_submit_18_06_14/1_GASP/1.3 GASP_sequences_out/out_75.fasta
- Online_Rescources_to_submit_18_06_14/1_GASP/1.3 GASP_sequences_out/out_76.fasta
- Online_Rescources_to_submit_18_06_14/1_GASP/1.3 GASP_sequences_out/out_77.fasta
- Online_Rescources_to_submit_18_06_14/1_GASP/1.3 GASP_sequences_out/out_78.fasta
- Online_Rescources_to_submit_18_06_14/1_GASP/1.3 GASP_sequences_out/out_79.fasta
- Online_Rescources_to_submit_18_06_14/1_GASP/1.3 GASP_sequences_out/out_8.fasta
- Online_Rescources_to_submit_18_06_14/1_GASP/1.3 GASP_sequences_out/out_80.fasta
- Online_Rescources_to_submit_18_06_14/1_GASP/1.3 GASP_sequences_out/out_81.fasta
- Online_Rescources_to_submit_18_06_14/1_GASP/1.3 GASP_sequences_out/out_82.fasta
- Online_Rescources_to_submit_18_06_14/1_GASP/1.3 GASP_sequences_out/out_83.fasta
- Online_Rescources_to_submit_18_06_14/1_GASP/1.3 GASP_sequences_out/out_84.fasta
- Online_Rescources_to_submit_18_06_14/1_GASP/1.3 GASP_sequences_out/out_85.fasta
- Online_Rescources_to_submit_18_06_14/1_GASP/1.3 GASP_sequences_out/out_86.fasta
- Online_Rescources_to_submit_18_06_14/1_GASP/1.3 GASP_sequences_out/out_87.fasta
- Online_Rescources_to_submit_18_06_14/1_GASP/1.3 GASP_sequences_out/out_88.fasta
- Online_Rescources_to_submit_18_06_14/1_GASP/1.3 GASP_sequences_out/out_89.fasta
- Online_Rescources_to_submit_18_06_14/1_GASP/1.3 GASP_sequences_out/out_9.fasta
- Online_Rescources_to_submit_18_06_14/1_GASP/1.3 GASP_sequences_out/out_90.fasta
- Online_Rescources_to_submit_18_06_14/1_GASP/1.3 GASP_sequences_out/out_91.fasta
- Online_Rescources_to_submit_18_06_14/1_GASP/1.3 GASP_sequences_out/out_92.fasta
- Online_Rescources_to_submit_18_06_14/1_GASP/1.3 GASP_sequences_out/out_94.fasta
- Online_Rescources_to_submit_18_06_14/1_GASP/1.3 GASP_sequences_out/out_95.fasta
- Online_Rescources_to_submit_18_06_14/1_GASP/1.3 GASP_sequences_out/out_96.fasta
- Online_Rescources_to_submit_18_06_14/1_GASP/1.3 GASP_sequences_out/out_97.fasta
[truncated: 29 more entries]
