# Supplementary material for: One origin for metallo-β-lactamase activity, or two? An investigation assessing a diverse set of reconstructed ancestral sequences based on a sample of phylogenetic trees
Source: J Mol Evol. 2014 Sep 4;79(3):117–29. doi: 10.1007/s00239-014-9639-7 (PMC4185109; doi:10.1007/s00239-014-9639-7)
Supplement: Supplementary file 2 — Supplementary material 1 (ZIP 1738 kb) [file 239_2014_9639_MOESM2_ESM.zip › Online_Rescources_to_submit_18_06_14/1_GASP/1.1 Bootstrap_sample_trees_and_alignment/1.newick]

(Q9WZL4:0.0001,A5IJ30:0.0131633566,(Q86QZ1:0.8183767343,(Q9FDN7:0.3317102624,((Q50497:0.1714499075,(E3GY45:0.14428415,(A6UPE2:0.1185141349,Q58158:0.0562011606):0.0646943341):0.0363327288):0.1555966012,(((O24495:0.5356553101,(B9SU05:0.2253282354,(Q9SID3:0.0041888957,D7LD21:0.0153470056):0.0764336476):0.1068494918):0.2292380236,(((Q3B7M2:0.0001,(O35952:0.0412737973,(Q16775:0.0001,Q4R6C1:0.033836645):0.0598645915):0.0536679437):0.2726486607,(Q8ZRM2:1.674562628,(A1A7Q3:0.0001,Q325T4:0.0324281586):0.5685238369):0.9983432948):0.1959980423,(Q0VPW4:1.886795983,Q9DB32:0.7349892474):0.2685342471):0.1810081077):0.9933683053,(((Q89GW5:0.5438716535,Q9K578:0.6390074694):0.7126713014,(P52700:0.3923875783,Q9AEF9:0.7986523339):0.2660765298):0.597045461,(((P25910:0.0001,Q8KI62:0.0001):0.5326635917,(((Q53BU0:0.2196326479,Q53BU1:0.2680527766):0.4343695377,((Q9K2N0:0.0001,Q7BJM5:0.0001):0.9218495402,(P52699:0.0001,(Q79MP6:0.0001,Q932P5:0.0001):0.0001):0.4474722987):0.0721308785):0.1337096954,(P04190:0.7906878765,(O08498:0.438981466,((Q9RMI1:0.2932105015,(O31272:0.0263244443,Q6X1Y9:0.0263207623):0.3272963196):1.490413738,(A4GRB2:0.2645816391,Q8GQK7:0.3266562712):0.0734908164):0.0761086347):0.3027718575):0.1749395292):0.167674399):0.8844086953,(Q3M8K9:2.439134119,(Q9WZW8:0.595239071,(P0A8V0:0.3884975958,P54548:0.4914672438):0.8788077176):0.8122028925):0.9790685469):0.0990215977):0.1419056657):1.142049812):0.3214278459):0.1318687442):0.9563135628);
