# Supplementary material for: One origin for metallo-β-lactamase activity, or two? An investigation assessing a diverse set of reconstructed ancestral sequences based on a sample of phylogenetic trees
Source: J Mol Evol. 2014 Sep 4;79(3):117–29. doi: 10.1007/s00239-014-9639-7 (PMC4185109; doi:10.1007/s00239-014-9639-7)
Supplement: Supplementary file 2 — Supplementary material 1 (ZIP 1738 kb) [file 239_2014_9639_MOESM2_ESM.zip › Online_Rescources_to_submit_18_06_14/1_GASP/1.1 Bootstrap_sample_trees_and_alignment/10.newick]

(Q9WZL4:0.0001,A5IJ30:0.0001,((Q86QZ1:0.8779759623,(Q9FDN7:0.3681640101,(E3GY45:0.0767933364,(Q50497:0.2321451403,(A6UPE2:0.0914028329,Q58158:0.053891352):0.1191049552):0.056061306):0.4303597205):0.133566927):0.4392685104,(((O24495:0.2319033797,((B9SU05:0.0709281116,(Q9SID3:0.0108366252,D7LD21:0.014267699):0.1733947696):0.1373789133,((A1A7Q3:0.0001,Q325T4:0.0278666555):1.219416519,(((Q3B7M2:0.0001,(Q0VPW4:1.665605136,Q9DB32:0.3135981024):0.7679883415):0.0442074353,(Q16775:0.0001,Q4R6C1:0.0324000549):0.0411192641):0.0575031282,O35952:0.0509233091):0.6422538354):0.1654690792):0.3422081149):0.9010601034,((P04190:0.3007529426,(((Q8KI62:0.0001,P25910:0.0001):0.5972122712,((Q9K2N0:0.0001,Q7BJM5:0.0001):0.7198744196,((Q79MP6:0.0001,(P52699:0.0001,Q932P5:0.0001):0.0001):0.5063478696,(Q53BU1:0.127445081,Q53BU0:0.2181190246):0.3570908363):0.161688682):0.0751304257):0.2125323923,((Q9RMI1:0.3354046947,(O31272:0.0253894837,Q6X1Y9:0.0114491818):0.2735904592):0.8539538865,(O08498:0.5916033964,(A4GRB2:0.240429126,Q8GQK7:0.4061485765):0.2445529185):0.1914923513):0.1868482375):0.263346898):0.8145621283,((Q89GW5:0.5903895711,Q9K578:0.5337204698):0.7151895522,(P52700:0.2523583624,(Q9AEF9:0.5451940063,Q8ZRM2:2.123245543):0.6159117827):0.5904413352):0.6231784017):0.096787434):0.4816277422,(Q3M8K9:1.642473012,(Q9WZW8:0.5970388263,(P54548:0.3368689155,P0A8V0:0.5526447772):0.6696207678):1.096450169):0.4188440908):0.6752428066):0.8980989236);
