# Supplementary material for: One origin for metallo-β-lactamase activity, or two? An investigation assessing a diverse set of reconstructed ancestral sequences based on a sample of phylogenetic trees
Source: J Mol Evol. 2014 Sep 4;79(3):117–29. doi: 10.1007/s00239-014-9639-7 (PMC4185109; doi:10.1007/s00239-014-9639-7)
Supplement: Supplementary file 2 — Supplementary material 1 (ZIP 1738 kb) [file 239_2014_9639_MOESM2_ESM.zip › Online_Rescources_to_submit_18_06_14/1_GASP/1.1 Bootstrap_sample_trees_and_alignment/100.newick]

(Q9WZL4:0.0001,A5IJ30:0.0131599241,((Q86QZ1:0.9353722757,(Q9FDN7:0.3390506338,(Q50497:0.1544143186,(E3GY45:0.1374778028,(A6UPE2:0.1333093933,Q58158:0.0433433256):0.0893397705):0.037218009):0.3740251151):0.1886264734):0.661053878,(((Q9AEF9:0.8061112199,P52700:0.2608768651):0.4130428032,(Q89GW5:0.4622368856,Q9K578:0.5838883821):0.5831421975):0.3371568342,((((P04190:0.605758961,(O08498:0.4467189135,(Q8GQK7:0.4034788316,A4GRB2:0.1588468573):0.291265155):0.2626611498):0.1373120192,(((Q8KI62:0.0001,P25910:0.0001):0.6576796742,(Q53BU1:0.1709088536,Q53BU0:0.2485773168):0.2533129787):0.1340030118,((Q79MP6:0.0001,(Q932P5:0.0001,P52699:0.0001):0.0001):0.3976503368,((Q7BJM5:0.0001,Q9K2N0:0.0001):0.5662257987,(Q6X1Y9:0.0382496545,(O31272:0.0271872903,Q9RMI1:0.506639948):0.0193183234):1.103793832):0.1059464123):0.1008954529):0.1696571875):0.557338992,((O24495:0.611113436,((D7LD21:0.0136817421,Q9SID3:0.0064155613):0.153950335,(Q0VPW4:1.959853929,B9SU05:0.0416052383):0.0577626721):0.1275547955):0.4413511768,((Q325T4:0.032697698,A1A7Q3:0.0001):1.353973796,(((Q3B7M2:0.0407811373,O35952:0.1090222994):0.0209318514,(Q4R6C1:0.032872524,Q16775:0.0056616943):0.0412780629):0.0001,Q9DB32:1.248363792):0.4781948157):0.0808598649):0.9927244395):0.4073339402,((Q9WZW8:0.7370456967,(P0A8V0:0.4914138166,P54548:0.4604754671):0.6349063049):1.379943931,(Q3M8K9:2.083136489,Q8ZRM2:1.238751541):0.2656313825):0.6134500509):0.2602090106):1.431525971):0.4479347274);
