# Supplementary material for: One origin for metallo-β-lactamase activity, or two? An investigation assessing a diverse set of reconstructed ancestral sequences based on a sample of phylogenetic trees
Source: J Mol Evol. 2014 Sep 4;79(3):117–29. doi: 10.1007/s00239-014-9639-7 (PMC4185109; doi:10.1007/s00239-014-9639-7)
Supplement: Supplementary file 2 — Supplementary material 1 (ZIP 1738 kb) [file 239_2014_9639_MOESM2_ESM.zip › Online_Rescources_to_submit_18_06_14/1_GASP/1.1 Bootstrap_sample_trees_and_alignment/11.newick]

(Q325T4:0.0357674539,A1A7Q3:0.0001,((((Q3B7M2:0.0323390613,(O35952:0.0587425798,(Q16775:0.0001,Q4R6C1:0.024838537):0.0479472825):0.0234812305):0.3735238172,(Q9DB32:0.4485965236,Q0VPW4:1.551674749):0.5149903937):0.3660614279,((O24495:0.5597060363,(B9SU05:0.1727561062,(D7LD21:0.0001,Q9SID3:0.0290460537):0.1214122031):0.141602495):0.0656500582,(((Q9RMI1:0.3511699474,(Q6X1Y9:0.0149816558,O31272:0.0211463684):0.1824928479):0.8145537685,((((P52699:0.0001,(Q79MP6:0.0001,Q932P5:0.0001):0.0001):0.4152334318,(Q53BU0:0.2421746994,Q53BU1:0.1758356069):0.5295868193):0.1420678164,((Q8KI62:0.0001,P25910:0.0001):0.691592305,(P04190:0.4562610155,(O08498:0.3438554588,(A4GRB2:0.2478237644,Q8GQK7:0.2819559531):0.2820318652):0.4544849894):0.2362793563):0.1307801395):0.3784150073,(Q9K2N0:0.0001,Q7BJM5:0.0001):0.5594657704):0.2082351428):0.7356943152,(((Q86QZ1:0.7095868857,(Q9FDN7:0.2318747788,(Q50497:0.1998245508,(E3GY45:0.1942493478,(Q58158:0.0629727794,A6UPE2:0.1455845742):0.0484535723):0.0555842443):0.4003886526):0.1534484412):0.372939546,(Q3M8K9:2.772451707,(Q9WZL4:0.0001,A5IJ30:0.0176617042):0.3344926849):0.1439594136):1.21626131,((Q89GW5:0.4497533045,Q9K578:0.7330996913):0.6309486882,(Q9AEF9:0.9907153414,P52700:0.3508573835):0.6672381742):0.5551074696):0.1367167659):0.8641701808):0.2586566382):0.5674843565,(Q8ZRM2:1.801898848,(P54548:0.2905102047,(Q9WZW8:1.423084342,P0A8V0:0.5324472239):0.1198098949):1.907921085):0.3446153021):0.7600657069);
