# Supplementary material for: One origin for metallo-β-lactamase activity, or two? An investigation assessing a diverse set of reconstructed ancestral sequences based on a sample of phylogenetic trees
Source: J Mol Evol. 2014 Sep 4;79(3):117–29. doi: 10.1007/s00239-014-9639-7 (PMC4185109; doi:10.1007/s00239-014-9639-7)
Supplement: Supplementary file 2 — Supplementary material 1 (ZIP 1738 kb) [file 239_2014_9639_MOESM2_ESM.zip › Online_Rescources_to_submit_18_06_14/1_GASP/1.1 Bootstrap_sample_trees_and_alignment/12.newick]

(A5IJ30:0.0049216062,Q9WZL4:0.0001,((Q86QZ1:1.082069888,(Q9FDN7:0.4060796861,(Q50497:0.1860506199,(E3GY45:0.1067159949,(Q58158:0.0579258125,A6UPE2:0.1155652406):0.1187488026):0.0286300825):0.3326211591):0.1699213663):0.3126489057,((((Q89GW5:0.434236164,Q9K578:0.7156703206):0.2098248456,(Q9WZW8:0.4298198936,(P0A8V0:0.391652196,P54548:0.4207998327):0.9564195873):1.922063439):0.1689477004,(P52700:0.505350024,(Q9AEF9:0.3512198784,(Q8ZRM2:1.74047488,Q3M8K9:2.091336053):1.096745181):0.662593957):0.8039994168):0.3880922464,(((O24495:0.43961525,(B9SU05:0.1395154207,(D7LD21:0.0011193083,Q9SID3:0.0449999041):0.1616613769):0.1685359153):0.1580505791,((A1A7Q3:0.0087577941,Q325T4:0.0001):1.147829294,((O35952:0.0456002727,(Q3B7M2:0.0380685612,(Q4R6C1:0.0164660173,Q16775:0.0001):0.0533981195):0.0519973059):0.1553523177,(Q0VPW4:1.335007582,Q9DB32:0.4479229256):0.4373069147):0.4344582855):0.0924215788):1.03366294,((Q8KI62:0.0001,P25910:0.0001):0.5747212605,((((Q932P5:0.0001,(Q79MP6:0.0001,P52699:0.0001):0.0001):0.363219635,(Q53BU1:0.1362226513,Q53BU0:0.3129194419):0.5951073369):0.2139639205,(P04190:0.5639934819,(Q9K2N0:0.0001,Q7BJM5:0.0001):0.7842878137):0.2344898855):0.1350749172,((Q9RMI1:0.1305921935,(O31272:0.0100243882,Q6X1Y9:0.0516307015):0.5971888433):1.021142326,(O08498:0.3751191706,(Q8GQK7:0.3423058683,A4GRB2:0.2624337154):0.2499490352):0.21588975):0.2605036646):0.206343539):0.6916945525):0.4920247923):1.4438243):0.6716783124);
