# Supplementary material for: One origin for metallo-β-lactamase activity, or two? An investigation assessing a diverse set of reconstructed ancestral sequences based on a sample of phylogenetic trees
Source: J Mol Evol. 2014 Sep 4;79(3):117–29. doi: 10.1007/s00239-014-9639-7 (PMC4185109; doi:10.1007/s00239-014-9639-7)
Supplement: Supplementary file 2 — Supplementary material 1 (ZIP 1738 kb) [file 239_2014_9639_MOESM2_ESM.zip › Online_Rescources_to_submit_18_06_14/1_GASP/1.1 Bootstrap_sample_trees_and_alignment/13.newick]

(A5IJ30:0.0087027593,Q9WZL4:0.0001,((Q86QZ1:0.844424628,(Q9FDN7:0.4881251763,(Q50497:0.1970828256,(E3GY45:0.1468419513,(Q58158:0.0309407113,A6UPE2:0.1672547444):0.1053404951):0.0486982034):0.3242553238):0.0690025986):0.4509821375,(Q3M8K9:1.96137314,(((Q9K578:0.7033212751,Q89GW5:0.3545527318):0.4500354394,(Q9AEF9:0.7341758117,P52700:0.5384881371):0.3395539064):0.6953225405,((((P25910:0.0001,Q8KI62:0.0001):0.7700614966,((Q7BJM5:0.0001,Q9K2N0:0.0001):0.689707724,((P52699:0.0001,(Q79MP6:0.0001,Q932P5:0.0001):0.0001):0.5755554306,(Q53BU0:0.1951028935,Q53BU1:0.1652820283):0.3840542589):0.0796070315):0.131783263):0.2031578303,(P04190:0.727790165,((Q9RMI1:0.1315939784,(Q6X1Y9:0.0001,O31272:0.0191331091):0.470419243):0.6614637143,(O08498:0.624603365,(Q8GQK7:0.3700455775,A4GRB2:0.2106068652):0.1321717023):0.2840668892):0.1450355964):0.13126163):0.7568202492,((Q9WZW8:1.139064347,(P54548:0.4885036487,P0A8V0:0.3767019712):0.4497633584):1.317033648,((O24495:0.2263470983,(B9SU05:0.25852481,(D7LD21:0.0001,Q9SID3:0.0331903295):0.0541292255):0.3144680096):0.1802950875,(((Q3B7M2:0.0105951717,(O35952:0.0821786837,(Q4R6C1:0.021178822,Q16775:0.0001):0.074121017):0.0243927806):0.3338893865,(Q0VPW4:1.357248885,Q9DB32:0.3935913382):0.2432035927):0.5420266854,(Q8ZRM2:1.695802138,(Q325T4:0.0418252463,A1A7Q3:0.0001):0.6254636831):0.4890776076):0.0995297742):0.8060560309):0.1706810902):0.0001661146):0.5819851198):0.5013704545):0.6285973555);
