# Supplementary material for: One origin for metallo-β-lactamase activity, or two? An investigation assessing a diverse set of reconstructed ancestral sequences based on a sample of phylogenetic trees
Source: J Mol Evol. 2014 Sep 4;79(3):117–29. doi: 10.1007/s00239-014-9639-7 (PMC4185109; doi:10.1007/s00239-014-9639-7)
Supplement: Supplementary file 2 — Supplementary material 1 (ZIP 1738 kb) [file 239_2014_9639_MOESM2_ESM.zip › Online_Rescources_to_submit_18_06_14/1_GASP/1.1 Bootstrap_sample_trees_and_alignment/14.newick]

(A5IJ30:0.0001,Q9WZL4:0.0044780606,((Q9FDN7:0.1556005578,(Q86QZ1:1.162464962,(E3GY45:0.0902182422,(Q50497:0.2825910406,(A6UPE2:0.1321629445,Q58158:0.0363558282):0.1154362028):0.0450419313):0.4298411102):0.1961477355):0.6010615193,(((Q89GW5:0.623600103,Q9K578:0.3663565708):0.4541173957,(Q9AEF9:1.08280655,P52700:0.1948342253):0.4718720812):0.4519832105,(((((Q9RMI1:0.5369931352,(O31272:0.0169691998,Q6X1Y9:0.0246011609):0.1254942863):0.8772248346,(O08498:0.4768258934,(Q8GQK7:0.1721479249,A4GRB2:0.309898915):0.2389292939):0.1469061742):0.176838028,((P25910:0.0001,Q8KI62:0.0001):0.5608676584,((Q7BJM5:0.0001,Q9K2N0:0.0001):0.9941820196,((Q932P5:0.0001,(P52699:0.0001,Q79MP6:0.0001):0.0001):0.551398899,(Q53BU1:0.1783678765,Q53BU0:0.1833920332):0.3913229073):0.1672290159):0.1302509286):0.3505098485):0.1540111816,P04190:0.2385294369):0.2863582986,((Q3M8K9:1.905690817,(Q8ZRM2:2.798030747,(P0A8V0:0.2859141971,(Q9WZW8:1.29352053,P54548:0.5250594049):0.1548389151):0.8200858276):0.8171015339):0.4083690987,(O24495:0.2203030133,(((A1A7Q3:0.0001,Q325T4:0.0320098729):1.152713914,(Q0VPW4:1.395258655,(Q9DB32:0.9180060685,(Q3B7M2:0.0025240308,(O35952:0.1010253504,(Q4R6C1:0.020672407,Q16775:0.0001):0.0279973918):0.0478873728):0.3113133625):0.2509934435):0.1441478774):0.2551479174,(B9SU05:0.1246945278,(D7LD21:0.0066992313,Q9SID3:0.0093685414):0.1599736498):0.1514591219):0.2725893307):1.379943313):0.1927041803):0.6477017749):1.271015404):0.7864377627);
