# Supplementary material for: One origin for metallo-β-lactamase activity, or two? An investigation assessing a diverse set of reconstructed ancestral sequences based on a sample of phylogenetic trees
Source: J Mol Evol. 2014 Sep 4;79(3):117–29. doi: 10.1007/s00239-014-9639-7 (PMC4185109; doi:10.1007/s00239-014-9639-7)
Supplement: Supplementary file 2 — Supplementary material 1 (ZIP 1738 kb) [file 239_2014_9639_MOESM2_ESM.zip › Online_Rescources_to_submit_18_06_14/1_GASP/1.1 Bootstrap_sample_trees_and_alignment/15.newick]

(Q9WZL4:0.0001,A5IJ30:0.0039546826,(Q86QZ1:0.9456376838,(Q9FDN7:0.3153914591,((E3GY45:0.1652152689,(Q58158:0.0360832184,A6UPE2:0.1468359897):0.0588786896):0.0564278956,(Q50497:0.0475030641,((P04190:0.5650884716,((O08498:0.4066281335,((Q9RMI1:0.2632432498,(Q6X1Y9:0.0142786427,O31272:0.040408514):0.2698946775):1.081523968,(Q8GQK7:0.3935264609,A4GRB2:0.2983345249):0.2608541779):0.0764969451):0.287700004,((P25910:0.0001,Q8KI62:0.0001):0.6397982531,((Q9K2N0:0.0001,Q7BJM5:0.0001):0.9055585664,((P52699:0.0001,(Q79MP6:0.0001,Q932P5:0.0001):0.0001):0.3705097557,(Q53BU1:0.1956295165,Q53BU0:0.1643885195):0.454734862):0.0567543045):0.1461645232):0.2223207904):0.0950316577):0.6536458097,(((Q9K578:0.8045113627,Q89GW5:0.3589218252):0.5909624317,(P52700:0.4414609694,Q9AEF9:1.003934756):0.2157262079):0.7337713802,(((A1A7Q3:0.0001,Q325T4:0.0209908992):0.9271046064,((Q9DB32:0.7380043493,(Q3B7M2:0.0001,(O35952:0.0885003497,(Q16775:0.0001,Q4R6C1:0.0330783689):0.0399808786):0.0690745979):0.2974843377):0.4328583637,(Q0VPW4:2.086501186,(O24495:0.4358066579,(B9SU05:0.145542251,(Q9SID3:0.0001,D7LD21:0.0207246312):0.1384398375):0.1587326569):0.1595645179):0.1968444444):0.1392420197):0.6470326447,(Q3M8K9:1.88504864,(Q8ZRM2:1.738420211,(Q9WZW8:0.6461193491,(P0A8V0:0.4131242209,P54548:0.4268100329):0.7767221592):1.291861976):0.1836738113):0.3377693158):0.3628986694):0.1123040222):1.137144218):0.1542729306):0.4924678793):0.1694442601):1.016070753);
