# Supplementary material for: One origin for metallo-β-lactamase activity, or two? An investigation assessing a diverse set of reconstructed ancestral sequences based on a sample of phylogenetic trees
Source: J Mol Evol. 2014 Sep 4;79(3):117–29. doi: 10.1007/s00239-014-9639-7 (PMC4185109; doi:10.1007/s00239-014-9639-7)
Supplement: Supplementary file 2 — Supplementary material 1 (ZIP 1738 kb) [file 239_2014_9639_MOESM2_ESM.zip › Online_Rescources_to_submit_18_06_14/1_GASP/1.1 Bootstrap_sample_trees_and_alignment/16.newick]

(Q9WZL4:0.0001,A5IJ30:0.0001,(Q86QZ1:0.7992172673,(Q9FDN7:0.3797937155,((Q50497:0.2745685866,(E3GY45:0.1731202965,(Q58158:0.0795136694,A6UPE2:0.1372277225):0.0662389444):0.0635142983):0.2162493376,(((O24495:0.6220754047,(B9SU05:0.2472564484,(D7LD21:0.0159886111,Q9SID3:0.0075347974):0.0597567075):0.0881045734):0.3131757198,((((Q16775:0.0037545462,Q4R6C1:0.0243302907):0.0336012518,(Q3B7M2:0.005625781,O35952:0.0843601195):0.0085609168):0.2053666358,(Q9DB32:0.5071170553,Q0VPW4:1.61646944):0.5053124888):0.4546019782,(Q8ZRM2:1.931228066,(Q325T4:0.019993038,A1A7Q3:0.0001):0.6573408148):0.785067373):0.1745235321):0.9683390649,(((Q89GW5:0.3340130512,Q9K578:0.7183714239):0.7114374617,(Q9AEF9:0.6501474776,(Q3M8K9:3.010080623,P52700:0.0605032308):0.422298484):0.2915664194):0.7577348829,(((P04190:0.5415720102,(Q8KI62:0.0001,P25910:0.0001):0.6298107355):0.1623527577,((O08498:0.5263269818,(Q8GQK7:0.3249326841,A4GRB2:0.1390086335):0.3912944685):0.2639673373,(((P52699:0.0001,(Q932P5:0.0001,Q79MP6:0.0001):0.0001):0.436490723,(Q53BU0:0.2964653986,Q53BU1:0.1483969931):0.4727679571):0.2446190589,((Q7BJM5:0.0001,Q9K2N0:0.0001):0.5662949311,(Q9RMI1:0.4594737988,(O31272:0.0773035388,Q6X1Y9:0.0001):0.1724137787):1.356643836):0.3061578083):0.2029070287):0.1185152894):0.5719329244,(Q9WZW8:1.144333464,(P54548:0.6158652845,P0A8V0:0.3259777524):0.6095052216):1.874155514):0.7025575287):0.076587244):1.458457484):0.333862859):0.1602983873):1.32085044);
