# Supplementary material for: One origin for metallo-β-lactamase activity, or two? An investigation assessing a diverse set of reconstructed ancestral sequences based on a sample of phylogenetic trees
Source: J Mol Evol. 2014 Sep 4;79(3):117–29. doi: 10.1007/s00239-014-9639-7 (PMC4185109; doi:10.1007/s00239-014-9639-7)
Supplement: Supplementary file 2 — Supplementary material 1 (ZIP 1738 kb) [file 239_2014_9639_MOESM2_ESM.zip › Online_Rescources_to_submit_18_06_14/1_GASP/1.1 Bootstrap_sample_trees_and_alignment/17.newick]

(Q9WZL4:0.0001,A5IJ30:0.0144205162,((Q86QZ1:0.5423066638,(Q9FDN7:0.4171956518,(Q50497:0.1909456481,(E3GY45:0.2509857329,(Q58158:0.0738009358,A6UPE2:0.1251462706):0.082291464):0.0471817729):0.4158142168):0.1818448584):0.5584355821,((((P04190:0.4357109665,(O08498:0.2869543264,(A4GRB2:0.1798721616,Q8GQK7:0.3997811263):0.3195279035):0.3582712043):0.0690349501,((Q9RMI1:0.5134859837,(O31272:0.0405305597,Q6X1Y9:0.0097012744):0.1271696944):0.9200028888,(((P52699:0.0001,(Q932P5:0.0001,Q79MP6:0.0001):0.0001):0.3768666189,(Q53BU1:0.1554451897,Q53BU0:0.1913204968):0.4424129869):0.1194425314,((Q9K2N0:0.0001,Q7BJM5:0.0001):0.7488708401,(P25910:0.0001,Q8KI62:0.0001):0.5611110454):0.2323562415):0.1135670172):0.1385314903):0.8153413487,((Q8ZRM2:1.890210636,((Q89GW5:0.3123037652,Q9K578:0.7771833186):0.9933368148,(Q9AEF9:0.7411463434,P52700:0.5219319278):0.0964237751):0.4813433916):0.484410342,((Q325T4:0.0444316768,A1A7Q3:0.0001):1.197619583,((O24495:0.4167181508,(B9SU05:0.1293776703,(D7LD21:0.0001,Q9SID3:0.0124453161):0.0828670573):0.1179986923):0.1669313345,(O35952:0.0240986849,((Q16775:0.0001,Q4R6C1:0.0250858158):0.0602124744,(Q3B7M2:0.0075232152,(Q0VPW4:1.7157175,Q9DB32:0.2274069664):0.636685817):0.0407262618):0.048701238):0.5398364713):0.1546823269):0.9537084765):0.0409338243):0.9476565138,(Q3M8K9:2.112632286,(Q9WZW8:0.7973495614,(P0A8V0:0.4733703397,P54548:0.4505052614):0.4901520761):0.9996490871):0.4581893192):0.4953327747):0.6269098181);
