# Supplementary material for: One origin for metallo-β-lactamase activity, or two? An investigation assessing a diverse set of reconstructed ancestral sequences based on a sample of phylogenetic trees
Source: J Mol Evol. 2014 Sep 4;79(3):117–29. doi: 10.1007/s00239-014-9639-7 (PMC4185109; doi:10.1007/s00239-014-9639-7)
Supplement: Supplementary file 2 — Supplementary material 1 (ZIP 1738 kb) [file 239_2014_9639_MOESM2_ESM.zip › Online_Rescources_to_submit_18_06_14/1_GASP/1.1 Bootstrap_sample_trees_and_alignment/18.newick]

(Q325T4:0.0267850621,A1A7Q3:0.0001,(Q8ZRM2:1.941449458,(((O24495:0.4793528443,(B9SU05:0.1083634126,(Q9SID3:0.011552341,D7LD21:0.0001):0.0988959493):0.1354110681):0.2022831179,(((Q4R6C1:0.026171878,Q16775:0.0001):0.067280974,(O35952:0.0564619455,Q3B7M2:0.0403029949):0.0115729204):0.2389992024,(Q9DB32:0.6535927784,Q0VPW4:1.787162038):0.2173286828):0.4013186287):0.2958944224,((Q9WZW8:0.9717257314,(P54548:0.4874431796,P0A8V0:0.4368877533):0.3152572146):1.971241272,(((P04190:0.5292217664,(O08498:0.3410703746,(Q8GQK7:0.3269789605,A4GRB2:0.2618065521):0.4218523761):0.3761289645):0.1842070275,((Q9RMI1:0.5137783118,(Q6X1Y9:0.019374601,O31272:0.0471129812):0.1976481659):1.152806167,((Q932P5:0.0001,(P52699:0.0001,Q79MP6:0.0001):0.0001):0.4813929879,((Q9K2N0:0.0001,Q7BJM5:0.0001):0.8118304785,((P25910:0.0001,Q8KI62:0.0001):0.6497153457,(Q53BU1:0.1975143352,Q53BU0:0.1394338524):0.5334134897):0.1687232585):0.1587430808):0.0842242453):0.1834627628):0.7093477063,(((P52700:0.3124362583,Q9AEF9:0.7804078015):0.3353129663,(Q89GW5:0.4099545809,Q9K578:0.6715591475):0.5722451017):0.6131066089,((Q86QZ1:0.8696950493,(Q9FDN7:0.2731504135,(Q50497:0.1930724494,(E3GY45:0.1354417086,(A6UPE2:0.1262485956,Q58158:0.0508812485):0.0867183652):0.0274639307):0.39925433):0.124744319):0.362098519,((Q9WZL4:0.0001,A5IJ30:0.0082265696):0.7795817666,Q3M8K9:3.206758351):0.0006267073):0.8975535891):0.4462564086):0.1069483286):0.8631011776):0.9898610115):0.4165727141);
