# Supplementary material for: One origin for metallo-β-lactamase activity, or two? An investigation assessing a diverse set of reconstructed ancestral sequences based on a sample of phylogenetic trees
Source: J Mol Evol. 2014 Sep 4;79(3):117–29. doi: 10.1007/s00239-014-9639-7 (PMC4185109; doi:10.1007/s00239-014-9639-7)
Supplement: Supplementary file 2 — Supplementary material 1 (ZIP 1738 kb) [file 239_2014_9639_MOESM2_ESM.zip › Online_Rescources_to_submit_18_06_14/1_GASP/1.1 Bootstrap_sample_trees_and_alignment/19.newick]

((Q86QZ1:0.9705928165,(Q9FDN7:0.2611296073,(Q50497:0.2109346368,(E3GY45:0.1535023753,(A6UPE2:0.1189634674,Q58158:0.0241525603):0.0834717025):0.0521791235):0.4395683478):0.1753626205):0.9254832729,Q9WZL4:0.0001,(A5IJ30:0.0001,(Q3M8K9:3.011774157,((((((Q8ZRM2:1.70518971,(Q325T4:0.021754691,A1A7Q3:0.0041147145):0.5111864756):0.7858444239,(O35952:0.0001,((Q4R6C1:0.0360823473,Q16775:0.0001):0.0712339435,(Q3B7M2:0.0001,Q9DB32:0.9599694733):0.0375522598):0.0661008096):0.4558426409):0.0776581354,Q0VPW4:1.781161127):0.4776291421,(B9SU05:0.1734468133,(D7LD21:0.0026793044,Q9SID3:0.0407075712):0.1038895148):0.0953727213):0.2371650687,O24495:0.2049794952):0.9971659722,((((O08498:0.4608045528,(Q8GQK7:0.2672033006,A4GRB2:0.2377754307):0.2427502745):0.445681455,(P04190:0.0001,(Q9WZW8:0.9886304596,(P0A8V0:0.3613451902,P54548:0.4721363526):0.6930900218):2.414259443):0.376780754):0.1069010546,((P25910:0.0001,Q8KI62:0.0001):0.6395867302,((Q9RMI1:0.4772558546,(O31272:0.0184473096,Q6X1Y9:0.0099418408):0.1088078653):0.750856345,((Q7BJM5:0.0001,Q9K2N0:0.0001):0.7299927437,((P52699:0.0001,(Q79MP6:0.0001,Q932P5:0.0001):0.0001):0.4502077606,(Q53BU1:0.1930049094,Q53BU0:0.199463217):0.3812676152):0.2193232026):0.1444564187):0.1038634122):0.2195676826):0.7019613046,((Q89GW5:0.4199131596,Q9K578:0.7714922845):0.5463871244,(P52700:0.2705986242,Q9AEF9:1.116472835):0.370505488):0.5534024402):0.2151852991):0.9281946195):0.9039922257):0.0179428461);
