# Supplementary material for: One origin for metallo-β-lactamase activity, or two? An investigation assessing a diverse set of reconstructed ancestral sequences based on a sample of phylogenetic trees
Source: J Mol Evol. 2014 Sep 4;79(3):117–29. doi: 10.1007/s00239-014-9639-7 (PMC4185109; doi:10.1007/s00239-014-9639-7)
Supplement: Supplementary file 2 — Supplementary material 1 (ZIP 1738 kb) [file 239_2014_9639_MOESM2_ESM.zip › Online_Rescources_to_submit_18_06_14/1_GASP/1.1 Bootstrap_sample_trees_and_alignment/2.newick]

(Q9WZL4:0.0001,A5IJ30:0.0084103357,(Q86QZ1:0.8897721229,(Q9FDN7:0.2431593962,((Q50497:0.1888585779,(E3GY45:0.1700040726,(A6UPE2:0.141331143,Q58158:0.0553051087):0.0826581504):0.0384483292):0.1775802609,(Q3M8K9:2.516223742,(((O24495:0.6001931489,(B9SU05:0.138972636,(Q9SID3:0.029333825,D7LD21:0.0269754236):0.16015968):0.1054761903):0.2556760294,((A1A7Q3:0.0001,Q325T4:0.0291660508):1.135938983,(((Q16775:0.0001,Q4R6C1:0.0121861086):0.0301659718,(O35952:0.0479570314,Q3B7M2:0.0738313247):0.0367886999):0.2141591849,(Q0VPW4:1.596979725,Q9DB32:0.3681266332):0.5600173757):0.3152761931):0.1997298108):1.078449459,(((Q89GW5:0.2887638726,Q9K578:0.7550527705):0.5392383496,(P52700:0.4328599113,(Q8ZRM2:2.305851379,Q9AEF9:0.8430586403):0.189472698):0.4537909291):0.6881241001,((Q9WZW8:0.7368640919,(P0A8V0:0.2288571879,P54548:0.5348046142):0.7855736781):1.617152239,(P04190:0.4516027887,((O08498:0.4455048696,(Q8GQK7:0.3392217178,A4GRB2:0.2329095475):0.2455771596):0.3042170344,(((Q7BJM5:0.0001,Q9K2N0:0.0001):0.800782897,((P52699:0.0001,(Q79MP6:0.0001,Q932P5:0.0001):0.0001):0.5255699729,(Q53BU0:0.1775340299,Q53BU1:0.099019768):0.5678678927):0.0675732323):0.1840961238,((P25910:0.0001,Q8KI62:0.0001):0.615897426,(Q9RMI1:0.2711937366,(Q6X1Y9:0.0118881164,O31272:0.03489592):0.3028093763):1.134002713):0.2299659424):0.1372740263):0.2865352063):0.6769957389):0.2319603102):0.0726789371):0.7029515121):1.005446386):0.333038498):0.2141587764):1.006781017);
