# Supplementary material for: One origin for metallo-β-lactamase activity, or two? An investigation assessing a diverse set of reconstructed ancestral sequences based on a sample of phylogenetic trees
Source: J Mol Evol. 2014 Sep 4;79(3):117–29. doi: 10.1007/s00239-014-9639-7 (PMC4185109; doi:10.1007/s00239-014-9639-7)
Supplement: Supplementary file 2 — Supplementary material 1 (ZIP 1738 kb) [file 239_2014_9639_MOESM2_ESM.zip › Online_Rescources_to_submit_18_06_14/1_GASP/1.1 Bootstrap_sample_trees_and_alignment/20.newick]

(A5IJ30:0.0044321552,Q9WZL4:0.0001,((Q86QZ1:0.933052305,(Q9FDN7:0.3294696828,(E3GY45:0.1015659483,(Q50497:0.2055255494,(A6UPE2:0.1065017354,Q58158:0.0569001047):0.0628124096):0.0730659609):0.3602757658):0.0903275553):0.276842367,((Q3M8K9:1.985070863,(Q9WZW8:0.4894868756,(P0A8V0:0.4220215173,P54548:0.4716493592):0.6753851003):0.5475093332):0.4606168729,(((P52700:0.3293167816,Q9AEF9:0.7402363283):0.2656735079,(Q89GW5:0.5322035993,Q9K578:0.647469392):0.7420949762):0.8065990715,(((P04190:0.4833752982,((Q9RMI1:0.1766831356,(O31272:0.0319597493,Q6X1Y9:0.0239551121):0.3533921081):1.178165238,(O08498:0.355235384,(Q8GQK7:0.242637364,A4GRB2:0.2602432423):0.1766913216):0.269176983):0.1402072466):0.1827445937,((Q7BJM5:0.0001,Q9K2N0:0.0001):0.5821594971,((P52699:0.0001,(Q79MP6:0.0001,Q932P5:0.0001):0.0001):0.3975909523,((Q8KI62:0.0001,P25910:0.0001):0.6460656823,(Q53BU1:0.1667227478,Q53BU0:0.1528816656):0.4131358363):0.1406063385):0.1020150925):0.1123848375):0.7630866026,((((((Q0VPW4:1.776333002,Q9DB32:0.4403861948):0.791776736,Q3B7M2:0.0001):0.0613637245,O35952:0.0884252784):0.0249450473,(Q4R6C1:0.0048182748,Q16775:0.0103294786):0.0651384683):0.3857235397,(Q8ZRM2:1.470662213,(A1A7Q3:0.0177950964,Q325T4:0.0234551128):0.6357637305):0.6527102702):0.1398041628,(O24495:0.5586944763,(B9SU05:0.1589204615,(Q9SID3:0.0218791588,D7LD21:0.0147738699):0.1365946737):0.1972311159):0.1657601314):1.04115111):0.1023529137):0.3378471605):1.041979091):0.6818259646);
