# Supplementary material for: One origin for metallo-β-lactamase activity, or two? An investigation assessing a diverse set of reconstructed ancestral sequences based on a sample of phylogenetic trees
Source: J Mol Evol. 2014 Sep 4;79(3):117–29. doi: 10.1007/s00239-014-9639-7 (PMC4185109; doi:10.1007/s00239-014-9639-7)
Supplement: Supplementary file 2 — Supplementary material 1 (ZIP 1738 kb) [file 239_2014_9639_MOESM2_ESM.zip › Online_Rescources_to_submit_18_06_14/1_GASP/1.1 Bootstrap_sample_trees_and_alignment/21.newick]

(A5IJ30:0.0136419324,Q9WZL4:0.0001,((Q86QZ1:0.6450230819,(Q9FDN7:0.3069707403,(E3GY45:0.1171218217,(Q50497:0.2444436561,(A6UPE2:0.1143592523,Q58158:0.0472342739):0.1208323123):0.0867496052):0.3463111333):0.2757983364):0.3180460218,((Q9WZW8:0.8746747726,(P54548:0.4099792712,P0A8V0:0.4672377446):0.3316799177):1.542427386,(((O24495:0.2854385497,((B9SU05:0.1653882547,(Q9SID3:0.0118009258,D7LD21:0.012360237):0.1297970287):0.1551329465,((A1A7Q3:0.0001,Q325T4:0.0321305891):1.17214184,(((Q16775:0.0001,Q4R6C1:0.0164619323):0.0734040751,(Q3B7M2:0.0466799701,O35952:0.09781592):0.0220469723):0.1708988837,(Q9DB32:0.3685725438,Q0VPW4:1.353174385):0.5611518533):0.3822514594):0.2779517576):0.3703230044):0.9192327361,((P52700:0.5962769944,(Q9AEF9:0.4564755347,(Q3M8K9:2.060570321,Q8ZRM2:1.460180197):0.8929457575):0.1967615738):0.8394146841,(Q89GW5:0.4813918571,Q9K578:0.7196967271):0.3614907301):0.4966634559):0.2443537235,(((P52699:0.0001,(Q79MP6:0.0001,Q932P5:0.0001):0.0001):0.4807007532,((Q7BJM5:0.0001,Q9K2N0:0.0001):0.7671149387,((P25910:0.0001,Q8KI62:0.0001):0.8257345266,(Q53BU0:0.182758555,Q53BU1:0.1313417143):0.4327540644):0.1047977028):0.1388589444):0.2648329978,(P04190:0.38927058,((Q9RMI1:0.4305432376,(Q6X1Y9:0.0339358398,O31272:0.0172339107):0.2506696163):0.8548687271,(O08498:0.4018221109,(A4GRB2:0.3102683107,Q8GQK7:0.3560506641):0.3220662336):0.371279893):0.2503066719):0.1673556507):0.5239116397):0.0726477922):1.520532387):0.6704871794);
