# Supplementary material for: One origin for metallo-β-lactamase activity, or two? An investigation assessing a diverse set of reconstructed ancestral sequences based on a sample of phylogenetic trees
Source: J Mol Evol. 2014 Sep 4;79(3):117–29. doi: 10.1007/s00239-014-9639-7 (PMC4185109; doi:10.1007/s00239-014-9639-7)
Supplement: Supplementary file 2 — Supplementary material 1 (ZIP 1738 kb) [file 239_2014_9639_MOESM2_ESM.zip › Online_Rescources_to_submit_18_06_14/1_GASP/1.1 Bootstrap_sample_trees_and_alignment/22.newick]

(Q9WZL4:0.0001,A5IJ30:0.0179526598,((Q86QZ1:0.5943759209,(Q9FDN7:0.4225675951,(Q50497:0.2200060214,(E3GY45:0.1663447009,(A6UPE2:0.1142534264,Q58158:0.0637101033):0.0522697223):0.0301472458):0.3223341605):0.3038650277):0.5511557553,((P0A8V0:0.0523959143,(Q9WZW8:1.223303904,P54548:0.4672002978):0.2459204536):2.188996633,((((((B9SU05:0.0817549468,(Q9SID3:0.004734252,D7LD21:0.0033916015):0.2186524386):0.0829158818,(((Q16775:0.0001,Q4R6C1:0.0460776365):0.0542420678,(O35952:0.101859775,Q3B7M2:0.0385267611):0.0203082378):0.3315249352,(Q0VPW4:1.368358537,Q9DB32:0.3986877653):0.5068121139):0.5281915173):0.2683044338,O24495:0.1856514258):0.1417015444,((A1A7Q3:0.0075485498,Q325T4:0.0408113591):0.3309204997,(Q3M8K9:2.809860855,Q8ZRM2:0.7511646777):1.576752496):0.8559032066):1.006161728,((((O08498:0.2491785133,(Q8GQK7:0.3740714328,A4GRB2:0.2994354541):0.2764322117):0.5252915167,(P04190:0.5260905542,(Q9K2N0:0.0001,Q7BJM5:0.0001):0.7490582852):0.1839765642):0.0988923756,((P52699:0.0001,(Q79MP6:0.0001,Q932P5:0.0001):0.0001):0.5818013506,((Q8KI62:0.0001,P25910:0.0001):0.69554666,(Q53BU1:0.199619162,Q53BU0:0.2350343393):0.4342517455):0.0802154964):0.1246680404):0.1535796198,(Q9RMI1:0.4469005856,(O31272:0.0345761509,Q6X1Y9:0.0136428393):0.1647038346):0.8752382348):0.3984513056):0.4138956309,((P52700:0.3021125354,Q9AEF9:0.9835471716):0.6251685408,(Q89GW5:0.7380738188,Q9K578:0.5500036483):0.6423897384):0.3958160302):0.1995254596):1.064658899):0.5972254063);
