# Supplementary material for: One origin for metallo-β-lactamase activity, or two? An investigation assessing a diverse set of reconstructed ancestral sequences based on a sample of phylogenetic trees
Source: J Mol Evol. 2014 Sep 4;79(3):117–29. doi: 10.1007/s00239-014-9639-7 (PMC4185109; doi:10.1007/s00239-014-9639-7)
Supplement: Supplementary file 2 — Supplementary material 1 (ZIP 1738 kb) [file 239_2014_9639_MOESM2_ESM.zip › Online_Rescources_to_submit_18_06_14/1_GASP/1.1 Bootstrap_sample_trees_and_alignment/23.newick]

(Q9WZL4:0.0001,A5IJ30:0.0046080052,((Q9FDN7:0.3436552898,Q86QZ1:0.8588434294):0.1282078836,(((((Q9AEF9:0.6440429,P52700:0.6139236981):0.4070212224,(Q89GW5:0.458665464,Q9K578:0.9368156273):0.5630402092):0.6336909574,(((O24495:0.40412015,((B9SU05:0.164700383,(D7LD21:0.0077281051,Q9SID3:0.0116550592):0.0741484936):0.0380035142,((Q325T4:0.0052955683,A1A7Q3:0.036362516):1.276103172,((Q3B7M2:0.0063125419,(O35952:0.0809863535,(Q4R6C1:0.0385053801,Q16775:0.0001):0.0359139331):0.0406405976):0.2912359842,(Q0VPW4:1.43374731,Q9DB32:0.5713503041):0.5255764804):0.4425994):0.3174068607):0.3237231352):0.9791677598,((Q9RMI1:0.5188255508,(Q6X1Y9:0.016279053,O31272:0.0671400493):0.1407141507):0.7874213615,(((O08498:0.4620100169,(Q8GQK7:0.2603937188,A4GRB2:0.275738472):0.3485351752):0.2922582459,((Q53BU1:0.1344223192,Q53BU0:0.2727526073):0.287938745,((Q9K2N0:0.0001,Q7BJM5:0.0001):1.006248683,(P52699:0.0001,(Q932P5:0.0001,Q79MP6:0.0001):0.0001):0.3447870464):0.2101577794):0.263721615):0.0668796642,(P04190:0.5882320054,(Q8KI62:0.0001,P25910:0.0001):0.7088425964):0.1543409315):0.2848857969):0.6756699252):0.1180131959,((Q9WZW8:0.4709843942,(P54548:0.4993196794,P0A8V0:0.3940586596):0.6319862239):1.219279227,(Q8ZRM2:1.821601339,Q3M8K9:2.29461622):0.1957169251):0.6718252853):0.1079110641):1.568416936,(E3GY45:0.1649178925,(Q58158:0.0936481153,A6UPE2:0.1198006806):0.0446166664):0.0477058894):0.026928749,Q50497:0.1776819474):0.3372186321):1.156666014);
