# Supplementary material for: One origin for metallo-β-lactamase activity, or two? An investigation assessing a diverse set of reconstructed ancestral sequences based on a sample of phylogenetic trees
Source: J Mol Evol. 2014 Sep 4;79(3):117–29. doi: 10.1007/s00239-014-9639-7 (PMC4185109; doi:10.1007/s00239-014-9639-7)
Supplement: Supplementary file 2 — Supplementary material 1 (ZIP 1738 kb) [file 239_2014_9639_MOESM2_ESM.zip › Online_Rescources_to_submit_18_06_14/1_GASP/1.1 Bootstrap_sample_trees_and_alignment/24.newick]

(A5IJ30:0.0001,Q9WZL4:0.0001,((Q86QZ1:0.9658177709,(Q9FDN7:0.3212717579,(Q50497:0.1784198101,(E3GY45:0.1532887343,(Q58158:0.0551148462,A6UPE2:0.1222405473):0.0774371914):0.0340998847):0.4099861351):0.1683998268):0.4420992977,((Q3M8K9:2.156450786,(Q9WZW8:0.7864048591,(P54548:0.540384978,P0A8V0:0.2839249365):0.7515383643):0.9013293577):0.5042160213,(((Q9K578:0.4760998881,Q89GW5:0.4949151064):0.3877670284,(P52700:0.4950833503,Q9AEF9:1.092841319):0.4310287075):0.4491974236,(((P04190:0.4815702241,(P25910:0.0001,Q8KI62:0.0001):0.7947485395):0.1354983387,(((Q9RMI1:0.214296945,(Q6X1Y9:0.0539970312,O31272:0.0288905866):0.2904385931):0.9376487566,(O08498:0.3891986248,(Q8GQK7:0.2556838957,A4GRB2:0.2906027327):0.3317393419):0.2275625097):0.1028494536,((Q9K2N0:0.0001,Q7BJM5:0.0001):0.6691994231,((P52699:0.0001,(Q932P5:0.0001,Q79MP6:0.0001):0.0001):0.4594789338,(Q53BU0:0.1661988574,Q53BU1:0.1463743635):0.5377749154):0.1561539015):0.2801098591):0.0247690075):0.7042723067,(O24495:0.3646131351,((B9SU05:0.1053688102,(Q9SID3:0.0067693704,D7LD21:0.0205527634):0.1667349311):0.1053419099,((((Q4R6C1:0.0304559063,Q16775:0.0001):0.0269750644,(Q3B7M2:0.0412560728,O35952:0.0658489863):0.036726948):0.1797439676,(Q0VPW4:1.636504646,Q9DB32:0.6181062781):0.5872870217):0.3488935178,(Q8ZRM2:2.170450311,(A1A7Q3:0.0001,Q325T4:0.0151756446):0.2567083459):1.091366343):0.2890406609):0.2959054495):0.8467895678):0.5147207904):0.4162943302):0.7910048538):0.7305185518);
