# Supplementary material for: One origin for metallo-β-lactamase activity, or two? An investigation assessing a diverse set of reconstructed ancestral sequences based on a sample of phylogenetic trees
Source: J Mol Evol. 2014 Sep 4;79(3):117–29. doi: 10.1007/s00239-014-9639-7 (PMC4185109; doi:10.1007/s00239-014-9639-7)
Supplement: Supplementary file 2 — Supplementary material 1 (ZIP 1738 kb) [file 239_2014_9639_MOESM2_ESM.zip › Online_Rescources_to_submit_18_06_14/1_GASP/1.1 Bootstrap_sample_trees_and_alignment/25.newick]

(Q9WZL4:0.0001,A5IJ30:0.0042720206,((Q86QZ1:0.7256089664,(Q9FDN7:0.4178901411,(Q50497:0.2089272422,(E3GY45:0.1676615296,(A6UPE2:0.1128872576,Q58158:0.0522513296):0.0973584352):0.0672889425):0.3377907518):0.1828760134):0.3785877359,(Q3M8K9:2.051281625,(((Q9WZW8:0.4408529768,(P54548:0.4625559859,P0A8V0:0.461775685):0.7339847973):1.542046634,((Q9AEF9:0.8611289995,P52700:0.2851117335):0.6617471922,(Q9K578:0.7208217057,Q89GW5:0.660504365):0.1539128898):0.4544984697):0.1259761233,(((P25910:0.0001,Q8KI62:0.0001):0.366637863,(((Q9K2N0:0.0001,Q7BJM5:0.0001):0.6898274883,((P52699:0.0001,(Q932P5:0.0001,Q79MP6:0.0001):0.0001):0.5148594331,(Q53BU0:0.2105467091,Q53BU1:0.1997034254):0.395174185):0.1512325367):0.110262345,((Q9RMI1:0.339438595,(O31272:0.0182556,Q6X1Y9:0.0334925708):0.1639232838):1.014917545,(P04190:0.5391136038,(O08498:0.4626401343,(A4GRB2:0.2517147767,Q8GQK7:0.3283024105):0.1943974025):0.409808671):0.1485489081):0.1064247142):0.1921878104):0.9033849884,(O24495:0.1744569021,((B9SU05:0.183460961,(Q9SID3:0.0001,D7LD21:0.0289002022):0.1331225621):0.0935370543,(((Q3B7M2:0.0073849743,(O35952:0.0778669124,(Q4R6C1:0.0580769058,Q16775:0.0001):0.057663656):0.0370121192):0.3689667597,(Q0VPW4:1.791644295,Q9DB32:0.4148320886):0.3811172512):0.3457082527,(Q8ZRM2:1.531631645,(Q325T4:0.0451417798,A1A7Q3:0.0001):0.4377630226):0.8540178364):0.2301377299):0.5116221234):0.9492813684):0.1354301512):0.6657571052):0.6812166533):0.6276180938);
