# Supplementary material for: One origin for metallo-β-lactamase activity, or two? An investigation assessing a diverse set of reconstructed ancestral sequences based on a sample of phylogenetic trees
Source: J Mol Evol. 2014 Sep 4;79(3):117–29. doi: 10.1007/s00239-014-9639-7 (PMC4185109; doi:10.1007/s00239-014-9639-7)
Supplement: Supplementary file 2 — Supplementary material 1 (ZIP 1738 kb) [file 239_2014_9639_MOESM2_ESM.zip › Online_Rescources_to_submit_18_06_14/1_GASP/1.1 Bootstrap_sample_trees_and_alignment/26.newick]

(Q9WZL4:0.0178055827,A5IJ30:0.0001,((Q86QZ1:0.7244753014,(Q9FDN7:0.3526384924,(Q50497:0.127450193,(E3GY45:0.1554665745,(A6UPE2:0.1353552152,Q58158:0.050189055):0.0580154355):0.1083962064):0.450724312):0.3347242102):0.396632621,(((Q9WZW8:0.988193639,(P54548:0.4807619643,P0A8V0:0.4297542757):0.6807916423):1.466863529,(((Q9RMI1:0.4492694603,(O31272:0.0246903744,Q6X1Y9:0.0035134834):0.2178422641):1.098344862,(((Q53BU1:0.2948182769,Q53BU0:0.1759683727):0.3692369541,((P52699:0.0001,(Q79MP6:0.0001,Q932P5:0.0001):0.0001):0.4938452456,((Q7BJM5:0.0001,Q9K2N0:0.0001):0.78416984,(Q8KI62:0.0001,P25910:0.0001):0.7601771897):0.2139694049):0.0638140469):0.288751056,(P04190:0.6309082856,(O08498:0.4305381852,(A4GRB2:0.3977374201,Q8GQK7:0.3286814874):0.1931562834):0.3233812852):0.1653929061):0.0998925261):0.7545374947,(((Q9K578:0.8029871261,Q89GW5:0.3751099136):0.5754702659,(Q9AEF9:0.8806416749,P52700:0.4264045006):0.2320606748):0.7518382165,((((A1A7Q3:0.0001,Q325T4:0.0215657401):1.225021521,((Q3B7M2:0.0157041074,(O35952:0.0816887283,(Q4R6C1:0.0158152816,Q16775:0.0001):0.0809804453):0.0176850434):0.384348908,(Q0VPW4:1.630137784,Q9DB32:0.8141180047):0.3381844649):0.4457491996):0.312656514,(B9SU05:0.1855752314,(Q9SID3:0.0204739122,D7LD21:0.0140812227):0.0946873563):0.1221843928):0.1190130077,O24495:0.3496647352):1.260930563):0.082907913):0.4969921877):0.6372382316,(Q3M8K9:1.839056079,Q8ZRM2:2.213290542):0.5234854908):0.914857636):0.5698966621);
