# Supplementary material for: One origin for metallo-β-lactamase activity, or two? An investigation assessing a diverse set of reconstructed ancestral sequences based on a sample of phylogenetic trees
Source: J Mol Evol. 2014 Sep 4;79(3):117–29. doi: 10.1007/s00239-014-9639-7 (PMC4185109; doi:10.1007/s00239-014-9639-7)
Supplement: Supplementary file 2 — Supplementary material 1 (ZIP 1738 kb) [file 239_2014_9639_MOESM2_ESM.zip › Online_Rescources_to_submit_18_06_14/1_GASP/1.1 Bootstrap_sample_trees_and_alignment/27.newick]

(A1A7Q3:0.0001,Q325T4:0.0437699196,(O24495:0.4957717734,(B9SU05:0.0224653213,(D7LD21:0.0147318757,(Q9SID3:0.0001,(((Q4R6C1:0.004427616,((O35952:0.0834758046,Q3B7M2:0.0592660435):0.0623045081,Q16775:0.0001):0.0207848353):0.0059660182,(Q0VPW4:1.834405556,Q9DB32:0.2590291757):0.8793096684):0.668733484,((((Q9RMI1:0.4299138365,(Q6X1Y9:0.0186007061,O31272:0.0243921194):0.1047535736):0.8733140491,((Q8KI62:0.0001,P25910:0.0001):0.5218502535,((P52699:0.0001,(Q79MP6:0.0001,Q932P5:0.0001):0.0001):0.5285848054,(Q53BU1:0.2469307778,Q53BU0:0.1749269414):0.2388085999):0.1723477122):0.0871582476):0.2235121542,((P04190:0.4915343292,(Q9K2N0:0.0001,Q7BJM5:0.0001):0.715583983):0.3450446292,(O08498:0.2053710537,(A4GRB2:0.2062190668,Q8GQK7:0.3442533086):0.4151504893):0.4123341152):0.0047575006):0.686085591,(((Q89GW5:0.5073265538,Q9K578:0.8167544224):0.4127273035,(P52700:0.4053798078,(Q8ZRM2:2.515718484,Q9AEF9:0.6274398884):0.2567760169):0.6023159308):0.5827239857,(((Q50497:0.2880010619,(E3GY45:0.1804825162,(A6UPE2:0.149012678,Q58158:0.0438791737):0.0515579086):0.0182328712):0.1725010546,((Q9WZL4:0.0001,A5IJ30:0.0175258559):1.032327651,(Q9FDN7:0.2894533674,Q86QZ1:0.8309192486):0.1495845354):0.22583462):0.9454997609,(Q3M8K9:2.28203159,(Q9WZW8:0.8308266399,(P0A8V0:0.4324321896,P54548:0.5114473599):0.3906345224):0.7397277803):0.7603400177):0.703798403):0.123254959):0.6931864718):0.439561649):0.0114221039):0.1693490964):0.2061365863):1.170649197);
