# Supplementary material for: One origin for metallo-β-lactamase activity, or two? An investigation assessing a diverse set of reconstructed ancestral sequences based on a sample of phylogenetic trees
Source: J Mol Evol. 2014 Sep 4;79(3):117–29. doi: 10.1007/s00239-014-9639-7 (PMC4185109; doi:10.1007/s00239-014-9639-7)
Supplement: Supplementary file 2 — Supplementary material 1 (ZIP 1738 kb) [file 239_2014_9639_MOESM2_ESM.zip › Online_Rescources_to_submit_18_06_14/1_GASP/1.1 Bootstrap_sample_trees_and_alignment/28.newick]

(A5IJ30:0.0092211693,Q9WZL4:0.0001,((Q86QZ1:0.9397983144,Q9FDN7:0.2761344752):0.1781061118,(((Q3M8K9:2.387373202,((((O24495:0.6060888235,(B9SU05:0.0895107018,(Q9SID3:0.0277347198,D7LD21:0.003605874):0.153043155):0.1456607974):0.0771015282,((Q8ZRM2:2.289072673,(Q325T4:0.0255831145,A1A7Q3:0.0001):0.338416049):0.9470993199,((O35952:0.0001,(Q3B7M2:0.0347508452,(Q16775:0.0001,Q4R6C1:0.0444324248):0.0657775681):0.0357792868):0.2690869005,(Q9DB32:0.5140220805,Q0VPW4:1.750515472):0.6286471891):0.4052393632):0.1224409431):1.23035788,((Q9K578:0.5950730842,Q89GW5:0.4721743306):0.9654589782,(Q9AEF9:0.9779128582,P52700:0.2637037208):0.2992486987):0.687407901):0.195490829,((P0A8V0:0.2767511074,(P54548:0.5552762562,Q9WZW8:1.154009568):0.1698542029):1.811425926,(((Q7BJM5:0.0001,Q9K2N0:0.0001):0.8106872827,((P52699:0.0001,(Q79MP6:0.0001,Q932P5:0.0001):0.0001):0.5046189089,((Q53BU1:0.1863501568,Q53BU0:0.2189324409):0.3171419732,((P25910:0.0001,Q8KI62:0.0001):0.5644134813,(Q9RMI1:0.4567714861,(Q6X1Y9:0.0255261812,O31272:0.0495670088):0.1647934755):1.00017363):0.2166967499):0.0846561576):0.1213891722):0.1708812426,(P04190:0.4190135505,(O08498:0.345406185,(A4GRB2:0.2860047673,Q8GQK7:0.3918199076):0.3333096402):0.4453158173):0.0851410887):0.6636109375):0.0816637704):0.7031928262):1.075139305,(E3GY45:0.1385915228,(Q58158:0.0930098932,A6UPE2:0.1119583443):0.047512138):0.0001):0.0581438304,Q50497:0.2126180109):0.3973171565):1.021579839);
