# Supplementary material for: One origin for metallo-β-lactamase activity, or two? An investigation assessing a diverse set of reconstructed ancestral sequences based on a sample of phylogenetic trees
Source: J Mol Evol. 2014 Sep 4;79(3):117–29. doi: 10.1007/s00239-014-9639-7 (PMC4185109; doi:10.1007/s00239-014-9639-7)
Supplement: Supplementary file 2 — Supplementary material 1 (ZIP 1738 kb) [file 239_2014_9639_MOESM2_ESM.zip › Online_Rescources_to_submit_18_06_14/1_GASP/1.1 Bootstrap_sample_trees_and_alignment/29.newick]

(A5IJ30:0.0044565499,Q9WZL4:0.0001,(((Q50497:0.2170566682,(E3GY45:0.1821629655,(A6UPE2:0.079388068,Q58158:0.075632836):0.0970084832):0.0368699738):0.3257724502,(Q9FDN7:0.3722503461,Q86QZ1:0.8732124468):0.1551325542):0.4142142741,(((((P25910:0.0001,Q8KI62:0.0001):0.7100874627,(P04190:0.7002962144,((Q53BU0:0.1722879513,Q53BU1:0.1385363815):0.449528639,((P52699:0.0001,(Q932P5:0.0001,Q79MP6:0.0001):0.0001):0.3661166813,(Q7BJM5:0.0001,Q9K2N0:0.0001):1.087802369):0.2027634787):0.1474992896):0.1431218273):0.0001,((Q9RMI1:0.2219796985,(O31272:0.0479508355,Q6X1Y9:0.0366461304):0.2881404235):1.025919691,(O08498:0.4433366514,(A4GRB2:0.2228198538,Q8GQK7:0.3824282563):0.2069749246):0.2893397753):0.2773064888):0.4021802929,(((O24495:0.5116439375,(B9SU05:0.1340750457,(Q9SID3:0.0001,D7LD21:0.0127313903):0.0948649434):0.2066966755):0.0981134316,((Q325T4:0.0287200697,A1A7Q3:0.0001):0.8662128603,(((Q4R6C1:0.0297417729,Q16775:0.0001):0.0358204763,(Q3B7M2:0.0259299106,O35952:0.0970526525):0.0069084669):0.2107254441,(Q0VPW4:1.367509111,Q9DB32:0.4820594516):0.4517145851):0.5370997114):0.0832330996):0.6400178109,((Q9K578:0.6365255402,Q89GW5:0.531388376):0.2827165289,(P52700:0.3965022057,(Q8ZRM2:2.833305096,Q9AEF9:0.3545896377):0.6503313861):0.8073618949):0.9154791017):0.211595806):0.5649390817,(Q3M8K9:3.003623308,(Q9WZW8:0.6432154376,(P0A8V0:0.3501517608,P54548:0.4109289346):0.5849288957):0.6654203424):0.573106761):1.081616689):0.7777746799);
