# Supplementary material for: One origin for metallo-β-lactamase activity, or two? An investigation assessing a diverse set of reconstructed ancestral sequences based on a sample of phylogenetic trees
Source: J Mol Evol. 2014 Sep 4;79(3):117–29. doi: 10.1007/s00239-014-9639-7 (PMC4185109; doi:10.1007/s00239-014-9639-7)
Supplement: Supplementary file 2 — Supplementary material 1 (ZIP 1738 kb) [file 239_2014_9639_MOESM2_ESM.zip › Online_Rescources_to_submit_18_06_14/1_GASP/1.1 Bootstrap_sample_trees_and_alignment/3.newick]

(Q325T4:0.0264956565,A1A7Q3:0.0001,(((O24495:0.4512627963,(B9SU05:0.1610605327,(D7LD21:0.0049732833,Q9SID3:0.0036576703):0.1135361005):0.219815131):0.2087103551,((O35952:0.0478850125,(Q3B7M2:0.0235652377,(Q16775:0.0001,Q4R6C1:0.029559955):0.0435849912):0.0652820501):0.3063144498,(Q0VPW4:1.66352909,Q9DB32:0.4996298115):0.4489244742):0.3833729806):0.223124981,((Q8ZRM2:1.575864441,(Q3M8K9:2.028395941,(Q9WZW8:0.7698396117,(P54548:0.2968451892,P0A8V0:0.702777584):0.4429111639):1.336607987):0.6081596979):0.6932430145,((P04190:0.3899317504,((((P52699:0.0001,(Q79MP6:0.0001,Q932P5:0.0001):0.0001):0.3411510209,(Q53BU0:0.2892672053,Q53BU1:0.1306402101):0.5115926552):0.091129839,((Q9K2N0:0.0001,Q7BJM5:0.0001):0.9138237638,(Q8KI62:0.0001,P25910:0.0001):0.6185474611):0.1400090122):0.3177414832,((Q9RMI1:0.2741649269,(Q6X1Y9:0.0356607419,O31272:0.014943854):0.2968210893):0.9145722102,(O08498:0.4960820635,(Q8GQK7:0.3799504353,A4GRB2:0.2279810395):0.1920468648):0.3793364061):0.0738938444):0.1497842328):0.3677895031,(((Q9WZL4:0.0001,A5IJ30:0.0049873698):0.5093100535,(Q86QZ1:0.8426121182,(Q9FDN7:0.2789388452,(E3GY45:0.0962542968,(Q50497:0.159995286,(A6UPE2:0.0557450159,Q58158:0.0475318925):0.1015231043):0.0641172763):0.4254337581):0.2512246589):0.4253243962):1.150797558,((Q89GW5:0.5365239041,Q9K578:0.7628696535):0.558670174,(Q9AEF9:1.108662898,P52700:0.3340987652):0.3999691138):0.6787566218):0.4038481605):0.3476031239):0.8098293875):1.06950467);
