# Supplementary material for: One origin for metallo-β-lactamase activity, or two? An investigation assessing a diverse set of reconstructed ancestral sequences based on a sample of phylogenetic trees
Source: J Mol Evol. 2014 Sep 4;79(3):117–29. doi: 10.1007/s00239-014-9639-7 (PMC4185109; doi:10.1007/s00239-014-9639-7)
Supplement: Supplementary file 2 — Supplementary material 1 (ZIP 1738 kb) [file 239_2014_9639_MOESM2_ESM.zip › Online_Rescources_to_submit_18_06_14/1_GASP/1.1 Bootstrap_sample_trees_and_alignment/30.newick]

(Q325T4:0.0264548875,A1A7Q3:0.0001,(((((O35952:0.0304950487,(Q3B7M2:0.0418908538,(Q16775:0.0001,Q4R6C1:0.0405968182):0.0364005314):0.0335355194):0.2266471057,(Q0VPW4:1.520489672,Q9DB32:0.342148996):0.7813827377):0.3850938176,(((P52700:0.3993334618,((Q8ZRM2:1.201271666,Q3M8K9:1.791540825):1.054456723,Q9AEF9:0.5125991488):0.2912555001):0.3845707531,(Q89GW5:0.5395261662,Q9K578:0.5570875498):0.3397498073):0.6312482489,((P04190:0.3952903063,((O08498:0.2257025046,(A4GRB2:0.3121954767,Q8GQK7:0.2533620146):0.3525450703):0.3688121915,((Q7BJM5:0.0001,Q9K2N0:0.0001):0.8838629902,((P52699:0.0001,(Q932P5:0.0001,Q79MP6:0.0001):0.0001):0.5145172943,((Q53BU0:0.1948870505,Q53BU1:0.1663141105):0.5182382433,((P25910:0.0001,Q8KI62:0.0001):0.6836031916,(Q9RMI1:0.384063868,(O31272:0.0092771463,Q6X1Y9:0.0541933684):0.2260612975):0.6954694234):0.0727499464):0.1765303627):0.087088469):0.1502539405):0.146748323):0.4750809273,((Q9WZW8:0.9935947635,(P0A8V0:0.3292707254,P54548:0.4470766128):0.1187257305):1.277323295,((A5IJ30:0.0272369184,Q9WZL4:0.0001):0.5398728963,((Q50497:0.2725603125,(E3GY45:0.2063644659,(Q58158:0.0751457269,A6UPE2:0.1296720631):0.0867805632):0.0001):0.3469814992,(Q9FDN7:0.3869698131,Q86QZ1:0.7381229765):0.1375577993):0.5966458362):0.733870616):0.5040683364):0.1512704678):1.121002757):0.1731583717,(B9SU05:0.0851670351,(D7LD21:0.01797809,Q9SID3:0.0256206786):0.1542329445):0.1198513344):0.1661205568,O24495:0.4767104179):1.277647625);
