# Supplementary material for: One origin for metallo-β-lactamase activity, or two? An investigation assessing a diverse set of reconstructed ancestral sequences based on a sample of phylogenetic trees
Source: J Mol Evol. 2014 Sep 4;79(3):117–29. doi: 10.1007/s00239-014-9639-7 (PMC4185109; doi:10.1007/s00239-014-9639-7)
Supplement: Supplementary file 2 — Supplementary material 1 (ZIP 1738 kb) [file 239_2014_9639_MOESM2_ESM.zip › Online_Rescources_to_submit_18_06_14/1_GASP/1.1 Bootstrap_sample_trees_and_alignment/31.newick]

(A5IJ30:0.0254064484,Q9WZL4:0.0001,((Q86QZ1:0.7355717635,(Q9FDN7:0.4596079146,(Q50497:0.2436962403,(E3GY45:0.1771076975,(A6UPE2:0.1112069667,Q58158:0.0697160435):0.0784520803):0.0279126787):0.2716960049):0.2505189421):0.0900955688,(Q3M8K9:1.913397923,((Q9WZW8:0.6389866063,(P54548:0.6200150586,P0A8V0:0.2576694101):0.6038812324):1.322259868,(((Q9K578:0.8532437255,Q89GW5:0.3203045735):0.4419789393,(Q8ZRM2:2.073904036,(Q9AEF9:0.8365828697,P52700:0.3640319777):0.0001):0.4813033483):0.4549418378,(((O24495:0.4186616844,(B9SU05:0.1361186497,(D7LD21:0.0180338194,Q9SID3:0.0211836567):0.092694802):0.1894611409):0.1642022035,((Q325T4:0.0155283671,A1A7Q3:0.0035767755):0.8898542855,((O35952:0.0718058168,(Q16775:0.0001,Q4R6C1:0.0237279737):0.0567273294):0.0039542943,((Q9DB32:0.2371916659,Q0VPW4:1.571451983):0.8381618756,Q3B7M2:0.0001):0.0389694803):0.5414784026):0.1533393338):1.058558426,((P25910:0.0001,Q8KI62:0.0001):0.6541234955,((O08498:0.4532074061,(A4GRB2:0.2717644223,Q8GQK7:0.3321111842):0.3320275645):0.3058990438,(((P52699:0.0001,(Q79MP6:0.0001,Q932P5:0.0001):0.0001):0.3958877161,(Q53BU0:0.2524755435,Q53BU1:0.0978105353):0.4033179283):0.1766368759,(P04190:0.5894636434,((Q9RMI1:0.5100588048,(Q6X1Y9:0.0026988895,O31272:0.0271826695):0.1903685585):1.014601408,(Q7BJM5:0.0001,Q9K2N0:0.0001):0.5353110417):0.214247018):0.1657957838):0.1517162573):0.105577185):0.8638273959):0.2537163615):0.8111903628):0.543427111):0.5837333806):0.9361417178);
