# Supplementary material for: One origin for metallo-β-lactamase activity, or two? An investigation assessing a diverse set of reconstructed ancestral sequences based on a sample of phylogenetic trees
Source: J Mol Evol. 2014 Sep 4;79(3):117–29. doi: 10.1007/s00239-014-9639-7 (PMC4185109; doi:10.1007/s00239-014-9639-7)
Supplement: Supplementary file 2 — Supplementary material 1 (ZIP 1738 kb) [file 239_2014_9639_MOESM2_ESM.zip › Online_Rescources_to_submit_18_06_14/1_GASP/1.1 Bootstrap_sample_trees_and_alignment/32.newick]

(Q9WZL4:0.0001,A5IJ30:0.0051392804,((Q86QZ1:0.7958657,(Q9FDN7:0.3903268126,(E3GY45:0.1115366803,(Q50497:0.1907052412,(A6UPE2:0.1356393276,Q58158:0.093484129):0.0421760807):0.0403932573):0.4533339441):0.0898937084):0.1026277815,(((P04190:0.4678154336,(((P25910:0.0001,Q8KI62:0.0001):0.6226824502,((Q53BU1:0.1205398932,Q53BU0:0.1309778833):0.4024860233,((P52699:0.0001,(Q79MP6:0.0001,Q932P5:0.0001):0.0001):0.4724187456,(Q9K2N0:0.0001,Q7BJM5:0.0001):0.740542297):0.0975236853):0.1797906742):0.1383162611,((Q9RMI1:0.4061502213,(O31272:0.0313627084,Q6X1Y9:0.0208760574):0.1513008053):1.228334932,(O08498:0.3067432445,(Q8GQK7:0.2449183481,A4GRB2:0.2796599499):0.3160768125):0.2313393163):0.1557593605):0.1943111452):0.5571018655,((P52700:0.3419915077,Q9AEF9:1.029443288):0.3027180301,(Q89GW5:0.616007281,Q9K578:0.733758221):0.5490528616):0.7580615532):0.2768137172,(((A1A7Q3:0.0001,Q325T4:0.0211708311):0.8601136273,(((Q3B7M2:0.0001,(O35952:0.0607491357,(Q16775:0.0001,Q4R6C1:0.040061474):0.0513243367):0.0425189028):0.2690926332,(Q9DB32:0.4109894516,Q0VPW4:2.32513123):0.6178590938):0.6097062509,(O24495:0.5356380519,(B9SU05:0.2391159442,(Q9SID3:0.0113928919,D7LD21:0.0117718891):0.0808985282):0.1736851346):0.2885097841):0.0877204881):0.6432182863,(Q8ZRM2:1.537813273,(Q3M8K9:2.279638705,(Q9WZW8:0.5366217007,(P54548:0.5270518351,P0A8V0:0.5065359151):0.8676910091):0.689412924):0.4605828802):0.4837593409):0.2921431633):1.168906504):0.9437926872);
