# Supplementary material for: One origin for metallo-β-lactamase activity, or two? An investigation assessing a diverse set of reconstructed ancestral sequences based on a sample of phylogenetic trees
Source: J Mol Evol. 2014 Sep 4;79(3):117–29. doi: 10.1007/s00239-014-9639-7 (PMC4185109; doi:10.1007/s00239-014-9639-7)
Supplement: Supplementary file 2 — Supplementary material 1 (ZIP 1738 kb) [file 239_2014_9639_MOESM2_ESM.zip › Online_Rescources_to_submit_18_06_14/1_GASP/1.1 Bootstrap_sample_trees_and_alignment/33.newick]

(Q9WZL4:0.0001,A5IJ30:0.0106129986,((Q86QZ1:0.9109332075,(Q9FDN7:0.3861059268,(Q50497:0.1967087531,(E3GY45:0.1887193722,(A6UPE2:0.1311782743,Q58158:0.0046501084):0.1123915379):0.0151201148):0.369081759):0.0726262829):0.3804617169,(((Q9K578:0.5476923323,Q89GW5:0.7470361632):0.5237818471,(P52700:0.3005774985,(Q9AEF9:0.4613200352,(Q3M8K9:1.75160457,Q8ZRM2:1.803089232):1.3977487):0.467043481):0.4367103884):0.7462016822,((Q9WZW8:0.9054369596,(P0A8V0:0.427060752,P54548:0.4049206451):0.4173997048):1.387678906,((((P25910:0.0001,Q8KI62:0.0001):0.6001377325,(((P52699:0.0001,(Q79MP6:0.0001,Q932P5:0.0001):0.0001):0.3758837786,(Q53BU0:0.1371154544,Q53BU1:0.1811166505):0.5349808178):0.03737567,((Q7BJM5:0.0001,Q9K2N0:0.0001):0.6451240982,(Q9RMI1:0.3934553697,(Q6X1Y9:0.0380361858,O31272:0.0001):0.1612899897):0.9079462144):0.1563175196):0.1696867484):0.0516138229,(P04190:0.4773677817,(O08498:0.5204578598,(A4GRB2:0.2769437469,Q8GQK7:0.3519818587):0.4134961905):0.340234355):0.1497346235):0.5695014922,(O24495:0.1706913807,((B9SU05:0.1154595786,(Q9SID3:0.0079061833,D7LD21:0.00914876):0.0605392573):0.0395004856,((A1A7Q3:0.0001,Q325T4:0.0251297268):1.233048793,((O35952:0.037607078,(Q3B7M2:0.0300159406,(Q4R6C1:0.0265364005,Q16775:0.0001):0.037644199):0.0373183016):0.3236723338,(Q9DB32:0.2596065984,Q0VPW4:1.56110465):0.5780893296):0.3188745422):0.2488511817):0.3305840349):1.25482401):0.0001):0.203917719):1.16587019):0.950953529);
