# Supplementary material for: One origin for metallo-β-lactamase activity, or two? An investigation assessing a diverse set of reconstructed ancestral sequences based on a sample of phylogenetic trees
Source: J Mol Evol. 2014 Sep 4;79(3):117–29. doi: 10.1007/s00239-014-9639-7 (PMC4185109; doi:10.1007/s00239-014-9639-7)
Supplement: Supplementary file 2 — Supplementary material 1 (ZIP 1738 kb) [file 239_2014_9639_MOESM2_ESM.zip › Online_Rescources_to_submit_18_06_14/1_GASP/1.1 Bootstrap_sample_trees_and_alignment/34.newick]

(A5IJ30:0.0049870763,Q9WZL4:0.0001,((Q86QZ1:0.9047255156,(Q9FDN7:0.3292543414,(Q50497:0.1931932669,(E3GY45:0.1353470901,(Q58158:0.1087323877,A6UPE2:0.1602206551):0.0774576869):0.0880471827):0.4608144483):0.0624238583):0.4653979632,(Q3M8K9:2.22151863,((P0A8V0:0.0832161343,(Q9WZW8:1.294177398,P54548:0.4094903892):0.3247104152):2.289958466,(((((O24495:0.4187923918,(B9SU05:0.1045858081,(Q9SID3:0.0412431918,D7LD21:0.0180799873):0.128218496):0.2479085256):0.2037026413,(Q8ZRM2:2.40829406,(Q325T4:0.0081321663,A1A7Q3:0.0001):0.2603040815):0.5905842459):0.0367324478,((Q16775:0.0001,Q4R6C1:0.0205484358):0.0722591765,(O35952:0.0921461925,(Q3B7M2:0.0066764142,(Q0VPW4:1.828653964,Q9DB32:0.0762347343):1.058676973):0.0327120401):0.0001):0.6444118901):1.131486138,((Q89GW5:0.3005513817,Q9K578:0.9348509927):0.4743421978,(Q9AEF9:0.8373573979,P52700:0.4571420986):0.4963717769):0.5835066647):0.3508258217,((P04190:0.4074438205,(O08498:0.404184979,(Q8GQK7:0.2866123795,A4GRB2:0.2247840584):0.3032544803):0.3641385243):0.0795668816,(((Q9K2N0:0.0001,Q7BJM5:0.0001):0.9484155904,((P52699:0.0001,(Q932P5:0.0001,Q79MP6:0.0001):0.0001):0.4277877817,(Q53BU1:0.1366988632,Q53BU0:0.205513493):0.499836137):0.1051116884):0.2035811442,((Q8KI62:0.0001,P25910:0.0001):0.5880081367,(Q9RMI1:0.4027467318,(O31272:0.0511080129,Q6X1Y9:0.0135920726):0.1984340855):0.8235325335):0.0794768799):0.153483649):0.3663599341):0.3672913637):0.775492617):0.4541717639):0.4894382147);
