# Supplementary material for: One origin for metallo-β-lactamase activity, or two? An investigation assessing a diverse set of reconstructed ancestral sequences based on a sample of phylogenetic trees
Source: J Mol Evol. 2014 Sep 4;79(3):117–29. doi: 10.1007/s00239-014-9639-7 (PMC4185109; doi:10.1007/s00239-014-9639-7)
Supplement: Supplementary file 2 — Supplementary material 1 (ZIP 1738 kb) [file 239_2014_9639_MOESM2_ESM.zip › Online_Rescources_to_submit_18_06_14/1_GASP/1.1 Bootstrap_sample_trees_and_alignment/35.newick]

(Q9WZL4:0.0100818725,A5IJ30:0.0001,((Q9FDN7:0.2250474562,(Q50497:0.2321513594,(E3GY45:0.1748553708,(A6UPE2:0.1281574261,Q58158:0.0700037967):0.055316044):0.0608783772):0.5926948345):0.2191952654,(Q86QZ1:0.6310440067,(((Q9WZW8:0.7881953623,(P54548:0.3703197558,P0A8V0:0.5096175603):0.2942071301):1.371674177,((Q9K578:0.7727345524,Q89GW5:0.4233186847):0.2845304583,(P52700:0.3567773671,(Q3M8K9:2.541813164,Q9AEF9:0.304615117):0.3425554449):0.5361524754):0.7731757092):0.2083481836,(((O24495:0.3611930385,(B9SU05:0.1140043147,(D7LD21:0.0181936576,Q9SID3:0.0175066919):0.0834874235):0.1948348042):0.1497449705,((((Q4R6C1:0.0155547476,Q16775:0.0001):0.0272967388,(Q3B7M2:0.0552997758,O35952:0.0717079581):0.0217647374):0.1859260386,(Q0VPW4:1.749693765,Q9DB32:0.4763311503):0.6723055994):0.4336874331,(Q8ZRM2:1.51028964,(Q325T4:0.009516596,A1A7Q3:0.0140280595):0.5318364024):0.5604200734):0.1125089602):0.7572039992,((P25910:0.0001,Q8KI62:0.0001):0.4543260978,(((P52699:0.0001,(Q79MP6:0.0001,Q932P5:0.0001):0.0001):0.4799764025,((Q53BU0:0.1720969861,Q53BU1:0.2584696262):0.4392441135,(P04190:0.5962765774,(O08498:0.2516615813,(A4GRB2:0.2309742359,Q8GQK7:0.2405329036):0.3560887997):0.2934517884):0.211081545):0.0773005404):0.1892463891,((Q9K2N0:0.0001,Q7BJM5:0.0001):0.5095815244,(Q9RMI1:0.3946024843,(Q6X1Y9:0.0355354235,O31272:0.0080982405):0.1593035211):0.9393729241):0.1227413729):0.1127986118):0.5891207475):0.2841602934):1.148106641):0.1635804967):0.8654057883);
