# Supplementary material for: One origin for metallo-β-lactamase activity, or two? An investigation assessing a diverse set of reconstructed ancestral sequences based on a sample of phylogenetic trees
Source: J Mol Evol. 2014 Sep 4;79(3):117–29. doi: 10.1007/s00239-014-9639-7 (PMC4185109; doi:10.1007/s00239-014-9639-7)
Supplement: Supplementary file 2 — Supplementary material 1 (ZIP 1738 kb) [file 239_2014_9639_MOESM2_ESM.zip › Online_Rescources_to_submit_18_06_14/1_GASP/1.1 Bootstrap_sample_trees_and_alignment/36.newick]

(Q9WZL4:0.0001,A5IJ30:0.0136089927,((Q86QZ1:0.7766289401,(Q9FDN7:0.3744762538,(E3GY45:0.1158859459,(Q50497:0.2118629949,(A6UPE2:0.0926349931,Q58158:0.0417973424):0.0620538046):0.033383089):0.4878735656):0.1581497892):0.2983662295,(Q3M8K9:1.884761563,(((Q9AEF9:0.7408065495,P52700:0.3482452895):0.6198742241,(Q9K578:0.5106903788,Q89GW5:0.6204568199):0.3280893996):0.6209605885,(((P04190:0.525592654,(O08498:0.3884799894,(Q8GQK7:0.2649900933,A4GRB2:0.297503409):0.1714858546):0.3326805851):0.1074051445,((Q9RMI1:0.4740302439,(O31272:0.0342268084,Q6X1Y9:0.0038648841):0.1287682386):0.8026275933,((Q8KI62:0.0001,P25910:0.0001):0.6657828255,((Q7BJM5:0.0001,Q9K2N0:0.0001):0.5588485519,((P52699:0.0001,(Q79MP6:0.0001,Q932P5:0.0001):0.0001):0.3750508135,(Q53BU1:0.1724140202,Q53BU0:0.2106034173):0.4027931063):0.1675786356):0.3282944322):0.0640499268):0.0774963697):0.4357569237,((Q9WZW8:1.075074755,(P54548:0.4153684871,P0A8V0:0.4477718305):0.2195052425):1.362954455,((Q8ZRM2:1.92952425,(Q325T4:0.0395515084,A1A7Q3:0.0001):0.2786141161):0.6563783094,((Q9DB32:0.7530667188,(Q3B7M2:0.0181746291,(O35952:0.0616581413,(Q16775:0.0001,Q4R6C1:0.0438433981):0.0507805584):0.0233479503):0.2621015912):0.3875668014,(Q0VPW4:1.870180366,(Q9SID3:0.0017439599,(D7LD21:0.031402902,(O24495:0.674758564,B9SU05:0.1317865422):0.1056016753):0.0299526459):0.2503721335):0.2562680703):0.180243106):0.835930672):0.4709186631):0.5216914383):0.360406942):0.6950023919):0.6915979342);
