# Supplementary material for: One origin for metallo-β-lactamase activity, or two? An investigation assessing a diverse set of reconstructed ancestral sequences based on a sample of phylogenetic trees
Source: J Mol Evol. 2014 Sep 4;79(3):117–29. doi: 10.1007/s00239-014-9639-7 (PMC4185109; doi:10.1007/s00239-014-9639-7)
Supplement: Supplementary file 2 — Supplementary material 1 (ZIP 1738 kb) [file 239_2014_9639_MOESM2_ESM.zip › Online_Rescources_to_submit_18_06_14/1_GASP/1.1 Bootstrap_sample_trees_and_alignment/37.newick]

(A1A7Q3:0.0001,Q325T4:0.0515190213,(Q8ZRM2:1.71138577,((((Q16775:0.0001,Q4R6C1:0.0188356184):0.0595885751,(O35952:0.0847757042,Q3B7M2:0.0458194987):0.0240884981):0.2465057001,(Q0VPW4:1.660930015,Q9DB32:0.6076432778):0.5606807484):0.4011645262,((O24495:0.623590865,(B9SU05:0.1967839662,(Q9SID3:0.0110715783,D7LD21:0.0128140758):0.1108455608):0.0875609902):0.2230496753,((((Q9RMI1:0.3717700117,(O31272:0.0472488278,Q6X1Y9:0.034613482):0.1807111612):0.8124385269,((O08498:0.475605138,(Q8GQK7:0.241806789,A4GRB2:0.3596138285):0.4134181208):0.3078055128,((P04190:0.5743457952,(Q8KI62:0.0001,P25910:0.0001):0.7263873967):0.2267733477,((Q9K2N0:0.0001,Q7BJM5:0.0001):0.8822682283,((Q932P5:0.0001,(P52699:0.0001,Q79MP6:0.0001):0.0001):0.3589361711,(Q53BU1:0.1314384583,Q53BU0:0.2526246749):0.5582855048):0.1869122509):0.2024203833):0.0682569786):0.2793998318):0.6909939138,((Q9K578:0.6277781916,Q89GW5:0.4438157187):0.5626383034,(Q9AEF9:1.090232128,P52700:0.2509697346):0.5788406006):0.5272252468):0.3411454146,(Q3M8K9:1.200644693,(((A5IJ30:0.0001,Q9WZL4:0.0180401003):0.5099171775,(Q86QZ1:0.7804860104,(Q9FDN7:0.5151304822,(Q50497:0.2434771837,(E3GY45:0.1743773078,(Q58158:0.0617428261,A6UPE2:0.1521908199):0.0588482078):0.0377433464):0.3355142189):0.3327853859):0.4704028337):0.7800490309,(Q9WZW8:1.084261307,(P54548:0.3004974911,P0A8V0:0.5231644972):0.4014175004):1.20334539):0.4283046669):0.472458245):0.763722347):0.3248982083):0.8876039291):0.6317822755);
