# Supplementary material for: One origin for metallo-β-lactamase activity, or two? An investigation assessing a diverse set of reconstructed ancestral sequences based on a sample of phylogenetic trees
Source: J Mol Evol. 2014 Sep 4;79(3):117–29. doi: 10.1007/s00239-014-9639-7 (PMC4185109; doi:10.1007/s00239-014-9639-7)
Supplement: Supplementary file 2 — Supplementary material 1 (ZIP 1738 kb) [file 239_2014_9639_MOESM2_ESM.zip › Online_Rescources_to_submit_18_06_14/1_GASP/1.1 Bootstrap_sample_trees_and_alignment/38.newick]

(A5IJ30:0.014492836,Q9WZL4:0.0001,((Q9FDN7:0.294154871,(Q86QZ1:0.994061109,(Q50497:0.1526406982,(E3GY45:0.1094847606,(A6UPE2:0.1416572549,Q58158:0.031604354):0.0776741622):0.0800554425):0.4293860652):0.1164743463):0.7073758251,((Q9WZW8:0.5372515419,(P54548:0.4913572861,P0A8V0:0.4136956415):0.825154172):1.348205648,(((P52700:0.5373319194,Q9AEF9:0.7097536158):0.5945583989,(Q9K578:0.637617028,Q89GW5:0.5291438834):0.2523056178):0.8353390582,((((O24495:0.6852876124,(B9SU05:0.1492418114,(D7LD21:0.0036738827,Q9SID3:0.0254099093):0.0932099761):0.0230783872):0.3889644251,((Q4R6C1:0.0061171108,(Q16775:0.0001,(Q3B7M2:0.0217941941,O35952:0.0852916099):0.0446325252):0.0100666932):0.1279809818,(Q9DB32:0.4476251467,Q0VPW4:1.50259159):0.6813337971):0.3705698079):0.1965840233,(Q8ZRM2:2.215429697,(A1A7Q3:0.0001,Q325T4:0.0424202742):0.3628514745):0.8237715436):1.224333758,(Q3M8K9:2.116647565,((O08498:0.4488588146,(A4GRB2:0.2977537127,Q8GQK7:0.3136109223):0.1688486072):0.2313873733,(P04190:0.5038979897,(((Q79MP6:0.0001,(P52699:0.0001,Q932P5:0.0001):0.0001):0.4617226442,(Q53BU1:0.125116425,Q53BU0:0.2201928874):0.4663727267):0.0914887815,((P25910:0.0001,Q8KI62:0.0001):0.7614209088,((Q9K2N0:0.0001,Q7BJM5:0.0001):0.7990435629,(Q9RMI1:0.4099745315,(O31272:0.026640794,Q6X1Y9:0.0064997076):0.1787644027):0.8173496472):0.1108717243):0.191507594):0.2726910613):0.153769241):0.6959289703):0.111781634):0.2649671769):0.5743879862):0.7760152296):0.5495111831);
