# Supplementary material for: One origin for metallo-β-lactamase activity, or two? An investigation assessing a diverse set of reconstructed ancestral sequences based on a sample of phylogenetic trees
Source: J Mol Evol. 2014 Sep 4;79(3):117–29. doi: 10.1007/s00239-014-9639-7 (PMC4185109; doi:10.1007/s00239-014-9639-7)
Supplement: Supplementary file 2 — Supplementary material 1 (ZIP 1738 kb) [file 239_2014_9639_MOESM2_ESM.zip › Online_Rescources_to_submit_18_06_14/1_GASP/1.1 Bootstrap_sample_trees_and_alignment/39.newick]

(Q325T4:0.0157811852,A1A7Q3:0.0006021063,((O24495:0.25736317,((B9SU05:0.128243313,(Q9SID3:0.019514807,D7LD21:0.015471675):0.1381984281):0.1191583551,(Q0VPW4:1.962581935,(Q9DB32:0.654518747,((Q16775:0.0001,Q4R6C1:0.0205724603):0.0432130845,(Q3B7M2:0.0301834607,O35952:0.1074678825):0.0152963217):0.2621503813):0.1072077645):0.5679746773):0.3040166157):0.3336229995,(((P25910:0.0001,Q8KI62:0.0001):0.3729866057,((P04190:0.5592435377,((Q7BJM5:0.0001,Q9K2N0:0.0001):0.9205085383,((P52699:0.0001,(Q79MP6:0.0001,Q932P5:0.0001):0.0001):0.4660657254,(Q53BU0:0.2030348747,Q53BU1:0.1706306784):0.5276271291):0.1844603578):0.1690665941):0.1657555329,((Q9RMI1:0.147986102,(O31272:0.0287113825,Q6X1Y9:0.0257046213):0.4833793596):1.046440056,(O08498:0.6052725781,(A4GRB2:0.2396240039,Q8GQK7:0.322772662):0.1311614644):0.2069327711):0.2185818286):0.2266029985):0.5505846921,(((Q89GW5:0.3618736431,Q9K578:0.7455183085):0.5228177187,(P52700:0.4029506945,(Q9AEF9:0.3540783299,(Q3M8K9:2.84776942,Q8ZRM2:1.646602274):1.045253231):0.5257545716):0.7847805657):0.389922757,((Q9WZW8:0.6378002718,(P54548:0.3955591237,P0A8V0:0.5712387875):0.6243683236):1.601362245,((Q9WZL4:0.0001,A5IJ30:0.0047769223):0.8753623505,(Q86QZ1:1.058491293,(Q9FDN7:0.372154909,(E3GY45:0.0718393784,(Q50497:0.2836666922,(Q58158:0.0587833388,A6UPE2:0.0734630854):0.111412946):0.0445184823):0.3923801514):0.1063571364):0.2693447754):0.9767642019):0.497549975):0.6106745385):1.16065206):1.095400669);
