# Supplementary material for: One origin for metallo-β-lactamase activity, or two? An investigation assessing a diverse set of reconstructed ancestral sequences based on a sample of phylogenetic trees
Source: J Mol Evol. 2014 Sep 4;79(3):117–29. doi: 10.1007/s00239-014-9639-7 (PMC4185109; doi:10.1007/s00239-014-9639-7)
Supplement: Supplementary file 2 — Supplementary material 1 (ZIP 1738 kb) [file 239_2014_9639_MOESM2_ESM.zip › Online_Rescources_to_submit_18_06_14/1_GASP/1.1 Bootstrap_sample_trees_and_alignment/4.newick]

(Q325T4:0.0253752669,A1A7Q3:0.0001,(((O24495:0.4002367976,(B9SU05:0.1101702581,(Q9SID3:0.0072326627,D7LD21:0.0144317265):0.1905774006):0.1687203208):0.2181557727,((Q3B7M2:0.0001,(O35952:0.0545444011,(Q4R6C1:0.0171362529,Q16775:0.0001):0.0497403214):0.0426225519):0.2781038187,(Q9DB32:0.6076115728,Q0VPW4:1.507151335):0.1978915598):0.5026323475):0.444413212,(Q3M8K9:1.951611393,((P52700:0.2428610511,(Q9AEF9:0.7212089796,(Q89GW5:0.4698332427,Q9K578:0.8676933259):0.5915889582):0.2572162729):1.17616215,((P04190:0.2472334842,(((Q932P5:0.0001,(P52699:0.0001,Q79MP6:0.0001):0.0001):0.5153681171,((Q7BJM5:0.0001,Q9K2N0:0.0001):1.041314022,((P25910:0.0001,Q8KI62:0.0001):0.6566637321,(Q53BU1:0.1963287455,Q53BU0:0.1858772976):0.3875815537):0.0994818463):0.0416524444):0.1940050049,((Q9RMI1:0.4026875491,(O31272:0.0114413187,Q6X1Y9:0.0667638026):0.1945989608):0.9195488749,(O08498:0.4706680877,(Q8GQK7:0.1575148757,A4GRB2:0.3497642804):0.2640624189):0.194377409):0.143323901):0.230796057):0.5600157889,(Q8ZRM2:1.565049444,((P0A8V0:0.2858648732,(P54548:0.3216748873,Q9WZW8:1.190736596):0.2082121491):1.31220412,((Q9WZL4:0.0001,A5IJ30:0.0221237743):0.6157533585,((Q50497:0.2025833861,(E3GY45:0.1552168522,(Q58158:0.0493598125,A6UPE2:0.1225811178):0.0340225195):0.0224153251):0.3224816386,(Q9FDN7:0.3649821364,Q86QZ1:0.9932311112):0.0705519142):0.5082929162):1.384802177):0.8288902561):0.0001):0.1457043488):0.0001):0.8832163851):0.9615820275);
