# Supplementary material for: One origin for metallo-β-lactamase activity, or two? An investigation assessing a diverse set of reconstructed ancestral sequences based on a sample of phylogenetic trees
Source: J Mol Evol. 2014 Sep 4;79(3):117–29. doi: 10.1007/s00239-014-9639-7 (PMC4185109; doi:10.1007/s00239-014-9639-7)
Supplement: Supplementary file 2 — Supplementary material 1 (ZIP 1738 kb) [file 239_2014_9639_MOESM2_ESM.zip › Online_Rescources_to_submit_18_06_14/1_GASP/1.1 Bootstrap_sample_trees_and_alignment/40.newick]

(Q9WZL4:0.0001,A5IJ30:0.0001,((Q86QZ1:0.7668030781,(Q9FDN7:0.3593315754,(Q50497:0.1890963379,(E3GY45:0.138692959,(Q58158:0.0498618366,A6UPE2:0.1080632875):0.0975474767):0.0567773652):0.4143033927):0.1209497261):0.3552142827,((((Q9K578:0.5913376286,Q89GW5:0.4539661799):0.3241776598,(Q9AEF9:0.8585364663,P52700:0.4100197802):0.434392243):0.7429303792,(Q3M8K9:2.444622348,((((O24495:0.451088306,(D7LD21:0.0001,(B9SU05:0.3645047063,Q9SID3:0.0015087776):0.04356118):0.3291948252):0.1371757985,(Q8ZRM2:2.379905397,(Q325T4:0.020160894,A1A7Q3:0.0068895044):0.3257283348):0.7303753024):0.1462797294,((((Q9DB32:0.2745390539,Q0VPW4:1.65382211):0.904135433,Q3B7M2:0.0091962888):0.0407753253,(Q16775:0.0001,Q4R6C1:0.0300124855):0.0534184789):0.0204529059,O35952:0.047908325):0.5867732945):1.399199513,((Q9RMI1:0.4491796388,(Q6X1Y9:0.0263675346,O31272:0.0410927678):0.1377546764):0.8674621395,(P04190:0.4501342497,((O08498:0.4136879053,(A4GRB2:0.2311771243,Q8GQK7:0.3261931134):0.2602978368):0.3744165074,((Q8KI62:0.0001,P25910:0.0001):0.6881831943,((Q53BU0:0.1144417708,Q53BU1:0.226872948):0.5490395645,((P52699:0.0001,(Q79MP6:0.0001,Q932P5:0.0001):0.0001):0.5004052966,(Q7BJM5:0.0001,Q9K2N0:0.0001):0.8411561413):0.0794633666):0.2576563364):0.0967423424):0.1993996749):0.1290830862):0.4207736658):0.0253309359):0.2278009695):0.1761941479,(Q9WZW8:0.6026969757,(P0A8V0:0.2690536206,P54548:0.5576113363):1.010960806):1.19367776):1.244704388):0.6583120916);
