# Supplementary material for: One origin for metallo-β-lactamase activity, or two? An investigation assessing a diverse set of reconstructed ancestral sequences based on a sample of phylogenetic trees
Source: J Mol Evol. 2014 Sep 4;79(3):117–29. doi: 10.1007/s00239-014-9639-7 (PMC4185109; doi:10.1007/s00239-014-9639-7)
Supplement: Supplementary file 2 — Supplementary material 1 (ZIP 1738 kb) [file 239_2014_9639_MOESM2_ESM.zip › Online_Rescources_to_submit_18_06_14/1_GASP/1.1 Bootstrap_sample_trees_and_alignment/41.newick]

(Q325T4:0.0160360384,A1A7Q3:0.0001,((((B9SU05:0.1323172695,(D7LD21:0.0011880269,Q9SID3:0.0268637919):0.1321961262):0.0578282259,((Q3B7M2:0.0102344936,(O35952:0.0897752445,(Q16775:0.0001,Q4R6C1:0.0302937685):0.068032729):0.0450951904):0.3703475851,(Q0VPW4:1.531169906,Q9DB32:0.4845742828):0.415453771):0.7655325085):0.2526866562,(((P04190:0.5272186817,(O08498:0.3020345916,(A4GRB2:0.2628519216,Q8GQK7:0.2360787915):0.4443480449):0.3541864164):0.1612734346,((Q9RMI1:0.4555196563,(Q6X1Y9:0.0306868724,O31272:0.0333932124):0.1502151741):1.197984062,((Q8KI62:0.0001,P25910:0.0001):0.7141925275,((Q53BU0:0.1934825734,Q53BU1:0.1936204615):0.3797546001,((P52699:0.0001,(Q932P5:0.0001,Q79MP6:0.0001):0.0001):0.3938063429,(Q7BJM5:0.0001,Q9K2N0:0.0001):0.9008231061):0.0774742789):0.1655281417):0.0994684006):0.0941311958):0.9397217778,(((Q89GW5:0.4524759009,Q9K578:0.5894014991):0.7526685621,(P52700:0.3651494901,(Q8ZRM2:2.453266359,Q9AEF9:0.5618403302):0.3866837818):0.4610881078):0.6995423799,((Q9WZW8:0.7059903772,(P54548:0.3947698008,P0A8V0:0.4730431233):0.5265052144):1.172269356,(Q3M8K9:1.957487144,((Q9WZL4:0.0001,A5IJ30:0.0134686368):0.6353173591,((Q50497:0.1684839572,(E3GY45:0.1112184856,(A6UPE2:0.0982171542,Q58158:0.054541808):0.0680841315):0.0646036596):0.3998396486,(Q9FDN7:0.3861296643,Q86QZ1:0.8235123998):0.1065392341):0.4973572552):1.153658814):0.4119941185):0.5413705926):0.2073428787):1.191490818):0.1929990965,O24495:0.4532063946):1.426357645);
