# Supplementary material for: One origin for metallo-β-lactamase activity, or two? An investigation assessing a diverse set of reconstructed ancestral sequences based on a sample of phylogenetic trees
Source: J Mol Evol. 2014 Sep 4;79(3):117–29. doi: 10.1007/s00239-014-9639-7 (PMC4185109; doi:10.1007/s00239-014-9639-7)
Supplement: Supplementary file 2 — Supplementary material 1 (ZIP 1738 kb) [file 239_2014_9639_MOESM2_ESM.zip › Online_Rescources_to_submit_18_06_14/1_GASP/1.1 Bootstrap_sample_trees_and_alignment/42.newick]

(Q9WZL4:0.0001,A5IJ30:0.0141595302,((Q9FDN7:0.4243008348,(Q86QZ1:1.084000857,(Q50497:0.1796945256,(E3GY45:0.1518471042,(Q58158:0.0570807618,A6UPE2:0.1974242628):0.0583881828):0.0679312834):0.3475174252):0.0829287589):0.4510069033,((Q3M8K9:2.41529286,(Q8ZRM2:1.681621124,(Q9WZW8:0.6957370643,(P54548:0.4553719878,P0A8V0:0.4744839079):0.5456825831):1.540610656):0.2720678134):0.8761853422,(((((Q9K2N0:0.0001,Q7BJM5:0.0001):0.8263727274,((Q932P5:0.0001,(Q79MP6:0.0001,P52699:0.0001):0.0001):0.5793818865,(Q53BU0:0.2420547904,Q53BU1:0.1735817972):0.3551544123):0.1553109268):0.177389548,(P04190:0.516541137,(Q8KI62:0.0001,P25910:0.0001):0.6614823611):0.1215612881):0.0001,((Q9RMI1:0.3606259254,(Q6X1Y9:0.0001,O31272:0.0317749246):0.252983481):0.6286926728,(O08498:0.3983868407,(A4GRB2:0.2880759935,Q8GQK7:0.4072443722):0.2179853752):0.3678130448):0.166310369):0.5458797624,((((B9SU05:0.1475594486,(Q9SID3:0.0124338058,D7LD21:0.0036978644):0.1091226208):0.0586776095,(O24495:0.2559633219,(A1A7Q3:0.0001,Q325T4:0.0279150008):1.3363302):0.2712101657):0.2481454904,((Q3B7M2:0.0137428918,(O35952:0.0852001461,(Q4R6C1:0.0313840418,Q16775:0.0001):0.0512930493):0.0372224182):0.4309052286,(Q9DB32:0.5602960805,Q0VPW4:1.537585386):0.34939958):0.3820720363):1.082839153,((Q89GW5:0.4307933082,Q9K578:0.8416097616):0.6760397627,(Q9AEF9:1.05148121,P52700:0.2956815021):0.4826198119):0.5493805443):0.1553039399):0.1006935591):1.481127619):0.7329451836);
