# Supplementary material for: One origin for metallo-β-lactamase activity, or two? An investigation assessing a diverse set of reconstructed ancestral sequences based on a sample of phylogenetic trees
Source: J Mol Evol. 2014 Sep 4;79(3):117–29. doi: 10.1007/s00239-014-9639-7 (PMC4185109; doi:10.1007/s00239-014-9639-7)
Supplement: Supplementary file 2 — Supplementary material 1 (ZIP 1738 kb) [file 239_2014_9639_MOESM2_ESM.zip › Online_Rescources_to_submit_18_06_14/1_GASP/1.1 Bootstrap_sample_trees_and_alignment/43.newick]

(A1A7Q3:0.0001,Q325T4:0.0216056859,(((O24495:0.4824657333,(B9SU05:0.1691507291,(D7LD21:0.0251707796,Q9SID3:0.010599323):0.1064737175):0.1790743275):0.2016456274,(((Q16775:0.0072144757,Q4R6C1:0.0213905209):0.03805851,(O35952:0.0672066118,Q3B7M2:0.0294168579):0.025632444):0.3681761964,(Q9DB32:0.3527254099,Q0VPW4:2.100760895):0.4985890215):0.447573285):0.2262299212,((((P04190:0.61030769,(O08498:0.3259481104,((Q9RMI1:0.2640278765,(O31272:0.0475401092,Q6X1Y9:0.0161112176):0.3470991732):1.037933574,(A4GRB2:0.2790683042,Q8GQK7:0.3300987191):0.2227248485):0.205571993):0.392480754):0.2671472417,((Q7BJM5:0.0001,Q9K2N0:0.0001):0.9120491632,((P52699:0.0001,(Q79MP6:0.0001,Q932P5:0.0001):0.0001):0.4628218766,(Q53BU0:0.2133267259,Q53BU1:0.1305658591):0.4497220729):0.0951524901):0.1317279092):0.206632885,(Q8KI62:0.0001,P25910:0.0001):0.4901173036):0.6628365958,((((Q9WZL4:0.0001,A5IJ30:0.0046546768):0.6564706508,(Q86QZ1:0.6961082105,(Q9FDN7:0.4157337282,(Q50497:0.1600968385,(E3GY45:0.1507938083,(Q58158:0.0685340937,A6UPE2:0.0893354735):0.0888743259):0.0534951442):0.4212410776):0.0976089499):0.2731606448):1.180368811,((Q9K578:0.6648649962,Q89GW5:0.5208233583):0.3642855436,(P52700:0.4960040426,Q9AEF9:0.8396551393):0.5094194191):0.7291830477):0.2628124488,(Q3M8K9:2.143698509,(Q8ZRM2:2.373049269,(Q9WZW8:0.6854265249,(P0A8V0:0.3967575495,P54548:0.4118897962):0.4070101331):0.9517896918):0.4862609328):0.5648059553):0.0632218458):0.8981141699):0.980394235);
