# Supplementary material for: One origin for metallo-β-lactamase activity, or two? An investigation assessing a diverse set of reconstructed ancestral sequences based on a sample of phylogenetic trees
Source: J Mol Evol. 2014 Sep 4;79(3):117–29. doi: 10.1007/s00239-014-9639-7 (PMC4185109; doi:10.1007/s00239-014-9639-7)
Supplement: Supplementary file 2 — Supplementary material 1 (ZIP 1738 kb) [file 239_2014_9639_MOESM2_ESM.zip › Online_Rescources_to_submit_18_06_14/1_GASP/1.1 Bootstrap_sample_trees_and_alignment/44.newick]

(Q8ZRM2:1.968825897,(A1A7Q3:0.0001,Q325T4:0.025259074):0.4952011419,((P54548:0.3154809753,(P0A8V0:0.4638913889,Q9WZW8:1.128859319):0.1465056027):2.106531272,((((Q16775:0.0001,Q4R6C1:0.0344638174):0.0353907794,(O35952:0.085803234,Q3B7M2:0.0236617209):0.0243255641):0.2990507779,(Q9DB32:0.4819730261,Q0VPW4:1.904094753):0.5978005505):0.3920016332,((O24495:0.4773989259,(B9SU05:0.0917321662,(Q9SID3:0.0070822019,D7LD21:0.0144523147):0.1502944595):0.259135549):0.0782132228,((Q3M8K9:1.794367266,((Q9WZL4:0.0001,A5IJ30:0.0226499484):0.6629839244,(Q86QZ1:0.731616952,(Q9FDN7:0.3122947144,(Q50497:0.2483838099,(E3GY45:0.1671384667,(Q58158:0.0510710172,A6UPE2:0.1262022494):0.0544476258):0.0204921452):0.3963538633):0.1769257064):0.3791595913):0.0001):1.032683129,(((P04190:0.4801182549,(Q9K2N0:0.0001,Q7BJM5:0.0001):0.8015339072):0.1680858908,(((P25910:0.0001,Q8KI62:0.0001):0.6102539085,((P52699:0.0001,(Q932P5:0.0001,Q79MP6:0.0001):0.0001):0.5985848194,(Q53BU1:0.1700813638,Q53BU0:0.1303708277):0.336739996):0.037357697):0.0710966815,((Q9RMI1:0.3504319182,(O31272:0.0480781146,Q6X1Y9:0.0086172879):0.2219777392):0.8487915634,(O08498:0.4444371607,(Q8GQK7:0.2236614857,A4GRB2:0.3227699233):0.2451949468):0.1866652997):0.2291992781):0.178393453):0.7565011431,((Q89GW5:0.5036567911,Q9K578:0.6009519776):0.5250807458,(Q9AEF9:0.8894775706,P52700:0.4284328335):0.3204476256):0.8157562934):0.1570814338):0.8625741857):0.1463092064):0.8189923475):0.3496235006);
