# Supplementary material for: One origin for metallo-β-lactamase activity, or two? An investigation assessing a diverse set of reconstructed ancestral sequences based on a sample of phylogenetic trees
Source: J Mol Evol. 2014 Sep 4;79(3):117–29. doi: 10.1007/s00239-014-9639-7 (PMC4185109; doi:10.1007/s00239-014-9639-7)
Supplement: Supplementary file 2 — Supplementary material 1 (ZIP 1738 kb) [file 239_2014_9639_MOESM2_ESM.zip › Online_Rescources_to_submit_18_06_14/1_GASP/1.1 Bootstrap_sample_trees_and_alignment/45.newick]

(Q9WZL4:0.0001,A5IJ30:0.0092387749,(Q86QZ1:0.9119190172,(Q9FDN7:0.3631639115,((E3GY45:0.1277901351,(Q58158:0.055438833,A6UPE2:0.1413560799):0.0997382804):0.0774625381,(Q50497:0.1071117159,(((Q9K578:0.80086915,Q89GW5:0.3479664427):0.7713477288,(P52700:0.3707657994,Q9AEF9:0.8485080625):0.5162448329):0.5558248135,((Q8ZRM2:1.816568978,((A1A7Q3:0.0091138009,Q325T4:0.0267624717):0.8611645461,((O24495:0.5803642875,(B9SU05:0.1571189368,(D7LD21:0.0001870743,Q9SID3:0.020098653):0.1035043793):0.1009613624):0.2795360832,((O35952:0.0469804942,(Q3B7M2:0.0611696342,(Q16775:0.0001,Q4R6C1:0.0269898351):0.077752195):0.0270148466):0.3942394866,(Q9DB32:0.6341656124,Q0VPW4:1.491900741):0.4806953712):0.1596351257):0.4482858672):0.7160265258):0.1424899453,((P04190:0.4066225573,(((Q9K2N0:0.0001,Q7BJM5:0.0001):0.8033288628,((Q932P5:0.0001,(P52699:0.0001,Q79MP6:0.0001):0.0001):0.3225246296,((Q8KI62:0.0001,P25910:0.0001):0.6142903051,(Q53BU0:0.1507947835,Q53BU1:0.192644997):0.4162343903):0.1300697885):0.0930989873):0.3078556497,(O08498:0.3502146971,((Q9RMI1:0.2769194748,(Q6X1Y9:0.0395265549,O31272:0.0311647075):0.3118562536):1.090428943,(A4GRB2:0.3079775619,Q8GQK7:0.3593792305):0.2046005964):0.214749775):0.3977424367):0.0775289332):0.6607734098,(Q3M8K9:2.695215386,(P0A8V0:0.0452069734,(P54548:0.5101766675,Q9WZW8:1.595317749):0.2492796237):1.750786925):0.0001208817):0.3759825421):0.3818577504):1.407260813):0.0388860922):0.3840139612):0.2164067215):0.9490288707);
