# Supplementary material for: One origin for metallo-β-lactamase activity, or two? An investigation assessing a diverse set of reconstructed ancestral sequences based on a sample of phylogenetic trees
Source: J Mol Evol. 2014 Sep 4;79(3):117–29. doi: 10.1007/s00239-014-9639-7 (PMC4185109; doi:10.1007/s00239-014-9639-7)
Supplement: Supplementary file 2 — Supplementary material 1 (ZIP 1738 kb) [file 239_2014_9639_MOESM2_ESM.zip › Online_Rescources_to_submit_18_06_14/1_GASP/1.1 Bootstrap_sample_trees_and_alignment/46.newick]

(A5IJ30:0.0153775099,Q9WZL4:0.0001,((Q86QZ1:0.9974251342,(Q9FDN7:0.2768675688,(Q50497:0.2568378586,((A6UPE2:0.1162941558,Q58158:0.0426660569):0.1160632443,(Q3M8K9:3.663407479,E3GY45:0.0852304141):0.0912830977):0.041921734):0.4429026042):0.1804337165):0.4327555756,(((Q89GW5:0.5166544213,Q9K578:0.6105867713):0.5810081699,(P52700:0.2239899943,Q9AEF9:0.9759655618):0.6365008478):0.5158330299,((Q9RMI1:0.3242203815,(Q6X1Y9:0.0228982587,O31272:0.0464213026):0.1814242984):1.150822645,(((O08498:0.3437541835,(A4GRB2:0.2841389201,Q8GQK7:0.3961400463):0.3131216028):0.5524541092,((P04190:0.2882569923,(P0A8V0:0.0867498276,(Q9WZW8:1.154621527,P54548:0.4828626962):0.4076140381):1.546227843):0.2163862114,(Q8ZRM2:2.964110026,(Q9K2N0:0.0001,Q7BJM5:0.0001):0.4622263648):0.5230883998):0.1565706314):0.1972482005,(((Q8KI62:0.0001,P25910:0.0001):0.5527812956,((P52699:0.0001,(Q79MP6:0.0001,Q932P5:0.0001):0.0001):0.4006103317,(Q53BU0:0.2256313669,Q53BU1:0.1490576605):0.4207438772):0.1339617942):0.0537072098,((O24495:0.3864125565,(B9SU05:0.2057239165,(D7LD21:0.0116312369,Q9SID3:0.0093045049):0.1172543385):0.1654954694):0.2668621631,((A1A7Q3:0.0009003123,Q325T4:0.0546332999):1.212904246,(((Q16775:0.0001,Q4R6C1:0.0083294521):0.0254482177,(O35952:0.0644163841,Q3B7M2:0.0294820252):0.0301744993):0.3904909435,(Q0VPW4:1.840114169,Q9DB32:0.4643502947):0.4017589182):0.3696990843):0.0566228313):1.45826591):0.0715053456):0.2431996139):0.4735290507):1.44946939):0.4749966485);
