# Supplementary material for: One origin for metallo-β-lactamase activity, or two? An investigation assessing a diverse set of reconstructed ancestral sequences based on a sample of phylogenetic trees
Source: J Mol Evol. 2014 Sep 4;79(3):117–29. doi: 10.1007/s00239-014-9639-7 (PMC4185109; doi:10.1007/s00239-014-9639-7)
Supplement: Supplementary file 2 — Supplementary material 1 (ZIP 1738 kb) [file 239_2014_9639_MOESM2_ESM.zip › Online_Rescources_to_submit_18_06_14/1_GASP/1.1 Bootstrap_sample_trees_and_alignment/47.newick]

(A1A7Q3:0.0001,Q325T4:0.0270747678,(((O24495:0.5005915698,(B9SU05:0.2470447727,(D7LD21:0.018742767,Q9SID3:0.0237378326):0.0630415811):0.2432960307):0.1885314972,(((Q16775:0.0001,Q4R6C1:0.015497113):0.0441799798,(Q3B7M2:0.0336461683,O35952:0.0911523118):0.0001):0.3890505555,(Q0VPW4:1.298327046,Q9DB32:0.4236847221):0.5477250955):0.3194719019):0.0364048656,(((P04190:0.470486933,(Q9K2N0:0.0001,Q7BJM5:0.0001):0.6295295739):0.1093512042,(((Q8KI62:0.0001,P25910:0.0001):0.7106269551,((Q79MP6:0.0001,(Q932P5:0.0001,P52699:0.0001):0.0001):0.457170503,(Q53BU1:0.1664618615,Q53BU0:0.1662488317):0.4745988339):0.0822983831):0.090838141,((Q9RMI1:0.2449478493,(Q6X1Y9:0.0490256666,O31272:0.0122496498):0.339105648):0.7656955806,(O08498:0.4985108885,(A4GRB2:0.3286055455,Q8GQK7:0.2904463396):0.2290660285):0.2741663409):0.2601326559):0.1170793049):0.5331849115,(((Q50497:0.2094464393,(E3GY45:0.1713465323,(A6UPE2:0.079494663,Q58158:0.0528023513):0.0666336783):0.0397365712):0.1475497726,(Q9FDN7:0.3702865677,((A5IJ30:0.0126519675,Q9WZL4:0.0001):0.8339643584,Q86QZ1:0.9158873585):0.0754985722):0.3310609005):1.049178708,((Q8ZRM2:1.853190652,(Q3M8K9:1.661556339,(P0A8V0:0.1983776217,(P54548:0.4302933936,Q9WZW8:1.306895951):0.254365142):1.420330084):0.2010840164):0.4977622825,((Q9K578:0.6841280339,Q89GW5:0.4849576629):0.6113414772,(Q9AEF9:1.263037884,P52700:0.261912981):0.544991499):0.5079273767):0.1024719259):0.3079157768):1.076572108):1.239776564);
