# Supplementary material for: One origin for metallo-β-lactamase activity, or two? An investigation assessing a diverse set of reconstructed ancestral sequences based on a sample of phylogenetic trees
Source: J Mol Evol. 2014 Sep 4;79(3):117–29. doi: 10.1007/s00239-014-9639-7 (PMC4185109; doi:10.1007/s00239-014-9639-7)
Supplement: Supplementary file 2 — Supplementary material 1 (ZIP 1738 kb) [file 239_2014_9639_MOESM2_ESM.zip › Online_Rescources_to_submit_18_06_14/1_GASP/1.1 Bootstrap_sample_trees_and_alignment/48.newick]

(A5IJ30:0.0001,Q9WZL4:0.0001,((Q86QZ1:0.799719222,(Q9FDN7:0.2905629927,(E3GY45:0.0874433779,(Q50497:0.2388266626,(A6UPE2:0.1113567572,Q58158:0.0736481504):0.0793729129):0.0432665861):0.4740251567):0.149786882):0.6665716459,(((Q89GW5:0.4785825134,Q9K578:0.5768645013):0.4164721867,(P52700:0.4959536697,Q9AEF9:0.7170253846):0.3363629715):0.3393933674,((P04190:0.4733346303,((O08498:0.3373043943,(A4GRB2:0.2085387271,Q8GQK7:0.362570975):0.3426811025):0.3241248227,((Q9RMI1:0.3565841374,(Q6X1Y9:0.0457856439,O31272:0.0205730353):0.2609653693):1.145620267,((Q7BJM5:0.0001,Q9K2N0:0.0001):0.7107385302,((Q79MP6:0.0001,(Q932P5:0.0001,P52699:0.0001):0.0001):0.5812608109,((P25910:0.0001,Q8KI62:0.0001):0.737888649,(Q53BU0:0.2202715424,Q53BU1:0.2089193384):0.5031473289):0.1046057044):0.0968781558):0.2533685073):0.1241135752):0.1636768954):0.601853068,((((B9SU05:0.227555669,(Q9SID3:0.0001,D7LD21:0.0294813669):0.1166918081):0.0846295985,(O24495:0.341823966,(A1A7Q3:0.0001,Q325T4:0.0381870572):1.329866941):0.519042308):0.3743022467,((Q3B7M2:0.0238156013,(O35952:0.0886319928,(Q4R6C1:0.0455401832,Q16775:0.0001):0.0670202487):0.0192710624):0.3249919743,(Q9DB32:0.5082397199,Q0VPW4:1.779977474):0.5414946422):0.4821402084):1.085925994,((Q9WZW8:0.8400442413,(P54548:0.3516036824,P0A8V0:0.5032322483):0.623411381):0.8978804294,(Q8ZRM2:1.276137992,Q3M8K9:2.719093574):0.74257467):0.7081961277):0.1936779777):0.4835797299):1.498675374):0.524034375);
