# Supplementary material for: One origin for metallo-β-lactamase activity, or two? An investigation assessing a diverse set of reconstructed ancestral sequences based on a sample of phylogenetic trees
Source: J Mol Evol. 2014 Sep 4;79(3):117–29. doi: 10.1007/s00239-014-9639-7 (PMC4185109; doi:10.1007/s00239-014-9639-7)
Supplement: Supplementary file 2 — Supplementary material 1 (ZIP 1738 kb) [file 239_2014_9639_MOESM2_ESM.zip › Online_Rescources_to_submit_18_06_14/1_GASP/1.1 Bootstrap_sample_trees_and_alignment/49.newick]

(A1A7Q3:0.0001,Q325T4:0.0230455567,(Q8ZRM2:1.736188658,(((B9SU05:0.1029736014,(O24495:0.7139444077,(D7LD21:0.0153010896,Q9SID3:0.0266165954):0.0893955986):0.1023350476):0.4215899809,((Q3B7M2:0.0237421408,(O35952:0.1194266476,(Q4R6C1:0.0160468611,Q16775:0.0001):0.0787618642):0.0316242162):0.3409817516,(Q0VPW4:1.454652136,Q9DB32:0.6306581137):0.3442461871):0.3136636607):0.2705281787,((((Q9WZL4:0.0001,A5IJ30:0.0040244254):0.7451790218,(Q86QZ1:0.8961497887,(Q9FDN7:0.3801477392,(E3GY45:0.1370379873,(Q50497:0.2031803257,(A6UPE2:0.1255684949,Q58158:0.0329079225):0.0734669751):0.0227844548):0.4278741009):0.1187912215):0.29328596):0.8995791708,((P04190:0.3760241316,((Q6X1Y9:0.0001,(O31272:0.0147839934,Q9RMI1:0.6322252579):0.0222948401):1.293911349,((O08498:0.3661343132,(Q8GQK7:0.3142370794,A4GRB2:0.2053765562):0.2214604159):0.3947835892,((Q9K2N0:0.0001,Q7BJM5:0.0001):0.8047573067,((P52699:0.0001,(Q79MP6:0.0001,Q932P5:0.0001):0.0001):0.463301714,((Q8KI62:0.0001,P25910:0.0001):0.950796653,(Q53BU0:0.1553057915,Q53BU1:0.189392289):0.3798760645):0.1231526964):0.1654226413):0.2517103584):0.056567026):0.160720843):0.8415568442,((Q9AEF9:0.9542681593,P52700:0.266893357):0.6376838772,(Q89GW5:0.5667027865,Q9K578:0.6679053806):0.3865557043):0.5575733516):0.3002733903):0.4209411045,(Q3M8K9:2.227913554,(Q9WZW8:0.9004603672,(P54548:0.3251475783,P0A8V0:0.5394884712):0.4009596943):1.538515694):0.0004974948):0.855908598):1.024953102):0.4485140301);
