# Supplementary material for: One origin for metallo-β-lactamase activity, or two? An investigation assessing a diverse set of reconstructed ancestral sequences based on a sample of phylogenetic trees
Source: J Mol Evol. 2014 Sep 4;79(3):117–29. doi: 10.1007/s00239-014-9639-7 (PMC4185109; doi:10.1007/s00239-014-9639-7)
Supplement: Supplementary file 2 — Supplementary material 1 (ZIP 1738 kb) [file 239_2014_9639_MOESM2_ESM.zip › Online_Rescources_to_submit_18_06_14/1_GASP/1.1 Bootstrap_sample_trees_and_alignment/5.newick]

(Q325T4:0.032813989,A1A7Q3:0.0004049396,(((O24495:0.4313726379,(B9SU05:0.167023281,(D7LD21:0.0042930319,Q9SID3:0.0225798479):0.1310750114):0.1780852112):0.3688973397,(((Q16775:0.0001,Q4R6C1:0.0196063769):0.0203785804,(Q3B7M2:0.023509137,O35952:0.084170468):0.0187661743):0.2529475867,(Q0VPW4:1.820637621,Q9DB32:0.5327711583):0.2030085868):0.4878573536):0.3776095736,((Q8ZRM2:1.115450643,Q3M8K9:3.394609181):0.7851837343,((P54548:0.4531103193,(Q9WZW8:1.5223179,P0A8V0:0.4846672337):0.0117555877):2.378091661,((P04190:0.381992895,((((P52699:0.0001,(Q932P5:0.0001,Q79MP6:0.0001):0.0001):0.4896754076,(Q53BU0:0.2160694212,Q53BU1:0.140301998):0.4016930289):0.0848994404,((Q8KI62:0.0001,P25910:0.0001):0.6241432526,(Q7BJM5:0.0001,Q9K2N0:0.0001):0.6043641121):0.165758792):0.2271339075,((Q9RMI1:0.2771602738,(O31272:0.0148601298,Q6X1Y9:0.0119992387):0.2732755834):1.228756495,(O08498:0.3753668317,(A4GRB2:0.2412646158,Q8GQK7:0.2232535084):0.2681192014):0.1836820129):0.2357473698):0.1602583688):0.6357737362,(((A5IJ30:0.0303741468,Q9WZL4:0.0001):0.6782174511,(Q86QZ1:0.6010181226,(Q9FDN7:0.4076097107,(Q50497:0.2048033541,(E3GY45:0.126047322,(A6UPE2:0.1023119362,Q58158:0.0204032239):0.0765811951):0.0267023386):0.3449377427):0.1449464088):0.3791784889):1.113720386,((Q89GW5:0.3689097611,Q9K578:0.6293846057):0.5222139674,(Q9AEF9:0.906697834,P52700:0.425842997):0.518055024):0.6239535736):0.3345890357):0.4990141416):0.2570523741):0.5115223511):0.7947603649);
