# Supplementary material for: One origin for metallo-β-lactamase activity, or two? An investigation assessing a diverse set of reconstructed ancestral sequences based on a sample of phylogenetic trees
Source: J Mol Evol. 2014 Sep 4;79(3):117–29. doi: 10.1007/s00239-014-9639-7 (PMC4185109; doi:10.1007/s00239-014-9639-7)
Supplement: Supplementary file 2 — Supplementary material 1 (ZIP 1738 kb) [file 239_2014_9639_MOESM2_ESM.zip › Online_Rescources_to_submit_18_06_14/1_GASP/1.1 Bootstrap_sample_trees_and_alignment/50.newick]

(Q9WZL4:0.0001,A5IJ30:0.0218568967,(Q9FDN7:0.3146320046,(((Q50497:0.1909138563,(E3GY45:0.1851358085,(A6UPE2:0.0902497834,Q58158:0.058274643):0.0792653693):0.0481789253):0.258658357,((((Q8KI62:0.0001,P25910:0.0001):0.6058324318,((Q932P5:0.0001,(P52699:0.0001,Q79MP6:0.0001):0.0001):0.3566940152,(Q53BU0:0.1845824268,Q53BU1:0.1381409607):0.451169484):0.1698166151):0.1221162976,((Q9RMI1:0.3494905411,(Q6X1Y9:0.0150121812,O31272:0.0239373958):0.2482249724):0.8765677706,((O08498:0.4572557865,(A4GRB2:0.2308126873,Q8GQK7:0.2653868296):0.2601150173):0.3715717031,(P04190:0.3781101675,(Q7BJM5:0.0001,Q9K2N0:0.0001):0.8384178943):0.2749870773):0.0499801616):0.0648809):0.5030326935,((((Q325T4:0.0159074914,A1A7Q3:0.0001):1.130876667,((O24495:0.6432165297,(B9SU05:0.2502482345,(Q9SID3:0.0216243075,D7LD21:0.0066791658):0.0796589504):0.085970621):0.1379616475,((Q3B7M2:0.0092362805,(O35952:0.0619006191,(Q4R6C1:0.0081942313,Q16775:0.0001):0.0408324063):0.0352569699):0.3010679957,(Q0VPW4:1.621723205,Q9DB32:0.3036470041):0.5596668198):0.6070658725):0.1851697954):1.144239777,((Q89GW5:0.5765929254,Q9K578:0.7577923994):0.4918819735,(Q9AEF9:0.9460911063,P52700:0.591477496):0.5930047952):0.601013503):0.1911800845,((Q8ZRM2:2.00423445,Q3M8K9:1.962737927):0.1193846445,(Q9WZW8:0.8623982093,(P54548:0.5892963959,P0A8V0:0.2269299031):0.7824280677):0.6988692188):1.200078741):0.0001):1.627146395):0.1260888157,Q86QZ1:0.9720852271):0.1523461411):1.134228747);
