# Supplementary material for: One origin for metallo-β-lactamase activity, or two? An investigation assessing a diverse set of reconstructed ancestral sequences based on a sample of phylogenetic trees
Source: J Mol Evol. 2014 Sep 4;79(3):117–29. doi: 10.1007/s00239-014-9639-7 (PMC4185109; doi:10.1007/s00239-014-9639-7)
Supplement: Supplementary file 2 — Supplementary material 1 (ZIP 1738 kb) [file 239_2014_9639_MOESM2_ESM.zip › Online_Rescources_to_submit_18_06_14/1_GASP/1.1 Bootstrap_sample_trees_and_alignment/51.newick]

(A5IJ30:0.0142066735,Q9WZL4:0.0001,((Q9FDN7:0.3285386362,(Q86QZ1:0.7193872903,(E3GY45:0.0918948011,(Q50497:0.1770087009,(A6UPE2:0.1084042452,Q58158:0.0364755858):0.0538195051):0.0443512104):0.5393273673):0.0746658783):0.6168411747,(((Q89GW5:0.5547441021,Q9K578:0.6173198249):0.5011107344,(Q9AEF9:0.8076332025,P52700:0.4506420721):0.3068727252):0.2126724998,((P04190:0.1371790952,((O08498:0.3098252274,(Q8GQK7:0.3116011465,A4GRB2:0.2379381021):0.3037684322):0.3183053003,((Q9RMI1:0.441515235,(Q6X1Y9:0.0372141431,O31272:0.0011499862):0.1717589084):1.287450073,((Q9K2N0:0.0001,Q7BJM5:0.0001):0.7607970865,((Q932P5:0.0001,(P52699:0.0001,Q79MP6:0.0001):0.0001):0.4528482886,((Q8KI62:0.0001,P25910:0.0001):0.6357859665,(Q53BU0:0.1288466015,Q53BU1:0.2005778331):0.4724898278):0.0946134326):0.1528508364):0.1665313369):0.1518071275):0.294057288):0.8390933803,((Q8ZRM2:1.40674488,((A1A7Q3:0.0001,Q325T4:0.0511476265):0.7747505625,((O24495:0.4276816613,(B9SU05:0.1448444817,(Q9SID3:0.0191730988,D7LD21:0.0001):0.1228539709):0.120341236):0.3726859938,(((Q16775:0.0001,Q4R6C1:0.0157352242):0.0448064218,(O35952:0.0642618932,Q3B7M2:0.0426069544):0.0379841146):0.3473555806,(Q9DB32:0.5397666137,Q0VPW4:1.663888641):0.4157355574):0.2534351364):0.6180561443):1.040955184):0.6795180474,(Q3M8K9:2.1944881,(Q9WZW8:0.6239315334,(P0A8V0:0.4741157858,P54548:0.3437456647):0.8358456149):0.6305801261):0.768685155):0.4305864561):0.2078073376):1.845503606):0.7666678451);
