# Supplementary material for: One origin for metallo-β-lactamase activity, or two? An investigation assessing a diverse set of reconstructed ancestral sequences based on a sample of phylogenetic trees
Source: J Mol Evol. 2014 Sep 4;79(3):117–29. doi: 10.1007/s00239-014-9639-7 (PMC4185109; doi:10.1007/s00239-014-9639-7)
Supplement: Supplementary file 2 — Supplementary material 1 (ZIP 1738 kb) [file 239_2014_9639_MOESM2_ESM.zip › Online_Rescources_to_submit_18_06_14/1_GASP/1.1 Bootstrap_sample_trees_and_alignment/52.newick]

(Q9WZL4:0.0011380883,A5IJ30:0.0029739438,(Q9FDN7:0.3189777613,(Q86QZ1:0.9636620528,((Q50497:0.1524802492,(E3GY45:0.1383616455,(A6UPE2:0.0954895443,Q58158:0.0311013104):0.0696769009):0.0626692095):0.2826313469,((Q9WZW8:0.5179266926,(P54548:0.3423349624,P0A8V0:0.4731911601):0.7427557025):1.592514737,((((P52699:0.0001,(Q932P5:0.0001,Q79MP6:0.0001):0.0001):0.3860673765,((P25910:0.0001,Q8KI62:0.0001):0.8201028155,(Q53BU1:0.1452891717,Q53BU0:0.2101662769):0.3535532208):0.0962212631):0.2098110019,((Q9RMI1:0.2777125684,(Q6X1Y9:0.0176025296,O31272:0.0352734022):0.270245596):1.173064873,((O08498:0.3969727016,(A4GRB2:0.2654276502,Q8GQK7:0.2508403135):0.2713618809):0.3281242308,(P04190:0.3441031234,(Q9K2N0:0.0001,Q7BJM5:0.0001):1.129973162):0.2488282185):0.0645490209):0.0001):0.7897261774,((O24495:0.3435408067,((B9SU05:0.1896471945,(D7LD21:0.0070520008,Q9SID3:0.0166667718):0.0857895426):0.1381898208,((A1A7Q3:0.0001,Q325T4:0.0284735042):1.056262511,(((Q16775:0.0001,Q4R6C1:0.0120716624):0.0249285266,(Q3B7M2:0.0473800422,O35952:0.0722381196):0.0226178426):0.2387733025,(Q9DB32:0.5617347894,Q0VPW4:1.284615816):0.4830809496):0.4035170467):0.3039327464):0.2130613493):1.064740836,((P52700:0.3590053,(Q9AEF9:0.3573477552,(Q8ZRM2:1.70661617,Q3M8K9:1.941540599):0.6700814085):0.4597837557):0.5522182991,(Q89GW5:0.4728301658,Q9K578:0.7159337174):0.4144170936):0.4480811966):0.2200672515):0.2126797861):1.083356673):0.15636504):0.0963546006):1.071782903);
