# Supplementary material for: One origin for metallo-β-lactamase activity, or two? An investigation assessing a diverse set of reconstructed ancestral sequences based on a sample of phylogenetic trees
Source: J Mol Evol. 2014 Sep 4;79(3):117–29. doi: 10.1007/s00239-014-9639-7 (PMC4185109; doi:10.1007/s00239-014-9639-7)
Supplement: Supplementary file 2 — Supplementary material 1 (ZIP 1738 kb) [file 239_2014_9639_MOESM2_ESM.zip › Online_Rescources_to_submit_18_06_14/1_GASP/1.1 Bootstrap_sample_trees_and_alignment/53.newick]

(Q9WZL4:0.0001,A5IJ30:0.0142526065,(((Q50497:0.2288274266,(E3GY45:0.1588300032,(A6UPE2:0.1579009579,Q58158:0.0514220709):0.0658065408):0.0488567718):0.354100605,(Q9FDN7:0.3219825805,Q86QZ1:0.9229079069):0.1028526762):0.518943466,((Q9WZW8:1.112257159,(P0A8V0:0.5679061902,P54548:0.3865430382):0.3788885289):1.006512224,((((B9SU05:0.1741303986,(Q9SID3:0.0083501824,D7LD21:0.0178243618):0.1242659185):0.0289357346,(((Q4R6C1:0.0311862159,Q16775:0.0001):0.0430163743,(O35952:0.0813663836,Q3B7M2:0.0314591992):0.02439439):0.3363353056,(Q9DB32:0.6714289856,Q0VPW4:1.572590063):0.4223006243):0.6548151379):0.2812350795,(O24495:0.3474975493,(Q325T4:0.018554698,A1A7Q3:0.0057195609):1.449770081):0.0578266659):1.183534888,((P04190:0.4323617211,((O08498:0.4073714528,((Q9RMI1:0.064021971,(Q6X1Y9:0.0294424492,O31272:0.0289747053):0.5231732106):1.152692658,(Q8GQK7:0.2945216392,A4GRB2:0.2540545233):0.1443134207):0.2297916642):0.4141486156,((Q7BJM5:0.0001,Q9K2N0:0.0001):0.8890464195,((P52699:0.0001,(Q79MP6:0.0001,Q932P5:0.0001):0.0001):0.4674930949,((Q8KI62:0.0001,P25910:0.0001):0.8549678394,(Q53BU1:0.1054550152,Q53BU0:0.2236709825):0.5022164953):0.0970891111):0.1476078805):0.321410316):0.0803684217):0.749245587,(((P52700:0.2250434805,Q9AEF9:0.9106445075):0.1665189283,(Q89GW5:0.5036658836,Q9K578:0.6438981802):0.7910438966):0.7433782114,(Q8ZRM2:2.013337394,Q3M8K9:1.711374835):0.5933920838):0.5093619268):0.2105591767):0.3096928841):1.349099077):0.6113445347);
