# Supplementary material for: One origin for metallo-β-lactamase activity, or two? An investigation assessing a diverse set of reconstructed ancestral sequences based on a sample of phylogenetic trees
Source: J Mol Evol. 2014 Sep 4;79(3):117–29. doi: 10.1007/s00239-014-9639-7 (PMC4185109; doi:10.1007/s00239-014-9639-7)
Supplement: Supplementary file 2 — Supplementary material 1 (ZIP 1738 kb) [file 239_2014_9639_MOESM2_ESM.zip › Online_Rescources_to_submit_18_06_14/1_GASP/1.1 Bootstrap_sample_trees_and_alignment/54.newick]

(A5IJ30:0.0222216258,Q9WZL4:0.0001,((Q86QZ1:0.8345988897,(Q9FDN7:0.3002477821,(E3GY45:0.0853146892,(Q50497:0.223237696,(Q58158:0.0512279977,A6UPE2:0.1045607699):0.0621573783):0.0611533567):0.4006632446):0.2229186342):0.3002924943,((Q9WZW8:0.3836858297,(P0A8V0:0.3151445274,P54548:0.4843238535):0.7714228218):1.135799332,(Q3M8K9:2.385643198,(((Q325T4:0.0244387412,A1A7Q3:0.0001):0.9919952364,((((Q4R6C1:0.036710608,Q16775:0.0001):0.0474386132,(Q3B7M2:0.0280211026,O35952:0.0625044589):0.0156292381):0.3631587224,(Q9DB32:0.4224049137,Q0VPW4:1.501059087):0.5037827855):0.3248811051,((B9SU05:0.1356409204,(Q9SID3:0.0001,D7LD21:0.0042966757):0.1361901936):0.1894348153,O24495:0.7833753827):0.178859229):0.1772082193):0.6691804676,(((Q9RMI1:0.3454707802,(Q6X1Y9:0.0305445309,O31272:0.0105526218):0.2002955694):1.024507172,((Q8KI62:0.0001,P25910:0.0001):0.5485885806,((O08498:0.4583204294,(A4GRB2:0.2644640044,Q8GQK7:0.2240125083):0.1121159777):0.4900124959,(P04190:0.4923216532,((Q9K2N0:0.0001,Q7BJM5:0.0001):0.801133431,((P52699:0.0001,(Q932P5:0.0001,Q79MP6:0.0001):0.0001):0.2894646501,(Q53BU1:0.1663247118,Q53BU0:0.1360838808):0.3850339367):0.1530608893):0.2851138284):0.1068256538):0.0537897002):0.1063947518):0.6907137986,(Q8ZRM2:1.821862657,((P52700:0.3350138897,Q9AEF9:0.7494548761):0.3994524222,(Q9K578:0.5707212882,Q89GW5:0.5960668808):0.4968666787):0.4320519):0.4333469372):0.0753292937):0.4063725207):0.5957412251):1.238921274):0.7877959363);
