# Supplementary material for: One origin for metallo-β-lactamase activity, or two? An investigation assessing a diverse set of reconstructed ancestral sequences based on a sample of phylogenetic trees
Source: J Mol Evol. 2014 Sep 4;79(3):117–29. doi: 10.1007/s00239-014-9639-7 (PMC4185109; doi:10.1007/s00239-014-9639-7)
Supplement: Supplementary file 2 — Supplementary material 1 (ZIP 1738 kb) [file 239_2014_9639_MOESM2_ESM.zip › Online_Rescources_to_submit_18_06_14/1_GASP/1.1 Bootstrap_sample_trees_and_alignment/55.newick]

(Q9WZL4:0.0138789994,A5IJ30:0.0001,((Q86QZ1:0.74986307,(Q9FDN7:0.3653729819,(Q50497:0.2089631129,(E3GY45:0.1632864013,(A6UPE2:0.1754690074,Q58158:0.0773775947):0.0292453564):0.0513629621):0.4122015765):0.2749288487):0.4781335374,((Q9WZW8:0.8814274592,(P0A8V0:0.4996661086,P54548:0.3872708421):0.2052877398):1.10442022,(((O08498:0.3574416737,(A4GRB2:0.2935300839,Q8GQK7:0.3077265328):0.2807627485):0.0795406807,(P04190:0.4230739443,((Q9K2N0:0.0001,Q7BJM5:0.0001):0.7703276765,((P52699:0.0001,(Q932P5:0.0001,Q79MP6:0.0001):0.0001):0.414174756,((P25910:0.0001,Q8KI62:0.0001):0.6754952394,((Q9RMI1:0.3214701527,(O31272:0.013673561,Q6X1Y9:0.063280447):0.2536542911):1.038214642,(Q53BU1:0.1651998409,Q53BU0:0.227095379):0.3962766315):0.0438116694):0.1109220589):0.180376565):0.1743304351):0.2089506862):0.7725418779,(((O24495:0.5463509589,(B9SU05:0.1940830487,(D7LD21:0.0262894089,Q9SID3:0.0201590471):0.0298117091):0.0885623546):0.2319994714,((Q325T4:0.005590465,A1A7Q3:0.0102706848):1.260665503,((O35952:0.0243997529,(Q3B7M2:0.041287922,(Q4R6C1:0.0123828864,Q16775:0.0001):0.0694630001):0.0383243385):0.2777225123,(Q9DB32:0.5312442718,Q0VPW4:1.422245967):0.5492454877):0.3991962554):0.055216211):0.8115947844,((Q9K578:0.7917775993,Q89GW5:0.3904827062):0.2143300259,((Q8ZRM2:1.79169644,Q3M8K9:1.852205631):0.7183248874,(Q9AEF9:0.5998254229,P52700:0.4929394082):0.1318863172):0.4580013773):0.7971354106):0.1553558107):0.3629079564):1.130848913):0.4826456169);
