# Supplementary material for: One origin for metallo-β-lactamase activity, or two? An investigation assessing a diverse set of reconstructed ancestral sequences based on a sample of phylogenetic trees
Source: J Mol Evol. 2014 Sep 4;79(3):117–29. doi: 10.1007/s00239-014-9639-7 (PMC4185109; doi:10.1007/s00239-014-9639-7)
Supplement: Supplementary file 2 — Supplementary material 1 (ZIP 1738 kb) [file 239_2014_9639_MOESM2_ESM.zip › Online_Rescources_to_submit_18_06_14/1_GASP/1.1 Bootstrap_sample_trees_and_alignment/56.newick]

(A5IJ30:0.0098111132,Q9WZL4:0.0001,(((Q50497:0.1491878022,(E3GY45:0.1952330276,(A6UPE2:0.1227266036,Q58158:0.0442203477):0.0485973692):0.0580809325):0.3805546265,(Q9FDN7:0.3973325863,Q86QZ1:1.199094242):0.0444654365):0.2797634872,((Q9WZW8:0.4570298622,(P54548:0.5330338433,P0A8V0:0.5264033615):0.6786994029):1.593241102,(((Q9AEF9:0.8801403785,P52700:0.2800835297):0.3831838243,(Q89GW5:0.4390316704,Q9K578:0.7060164698):0.4590595674):0.7189682507,(((Q9RMI1:0.3493987255,(Q6X1Y9:0.0210438917,O31272:0.0001):0.0856829438):0.9720594212,((P25910:0.0001,Q8KI62:0.0001):0.5960231484,(((Q53BU1:0.1231123805,Q53BU0:0.2192581621):0.4027730968,((Q9K2N0:0.0001,Q7BJM5:0.0001):0.6721256174,(P52699:0.0001,(Q79MP6:0.0001,Q932P5:0.0001):0.0001):0.5439922402):0.1610945727):0.1873919566,(P04190:0.5772664758,(O08498:0.5107443901,(Q8GQK7:0.2357048408,A4GRB2:0.3005866106):0.1233064967):0.1955286251):0.1012937263):0.1333024411):0.1607656222):0.6982537993,(Q3M8K9:1.886822012,((Q325T4:0.0124951836,A1A7Q3:0.0001):0.9666487778,((O24495:0.4618231901,(B9SU05:0.1352589221,(Q9SID3:0.0117512044,D7LD21:0.0131644926):0.105684263):0.2054900043):0.1297102064,((Q9DB32:0.4056243717,Q0VPW4:1.389423864):0.3138196681,(Q8ZRM2:1.965339742,((Q4R6C1:0.0086503983,Q16775:0.0076598929):0.0582070033,(Q3B7M2:0.0128252944,O35952:0.0888391286):0.0216661101):0.2783119085):0.0897337368):0.3834182446):0.2834968103):0.9025974455):0.0001):0.5976049241):0.544590589):0.3182356444):1.097094376);
