# Supplementary material for: One origin for metallo-β-lactamase activity, or two? An investigation assessing a diverse set of reconstructed ancestral sequences based on a sample of phylogenetic trees
Source: J Mol Evol. 2014 Sep 4;79(3):117–29. doi: 10.1007/s00239-014-9639-7 (PMC4185109; doi:10.1007/s00239-014-9639-7)
Supplement: Supplementary file 2 — Supplementary material 1 (ZIP 1738 kb) [file 239_2014_9639_MOESM2_ESM.zip › Online_Rescources_to_submit_18_06_14/1_GASP/1.1 Bootstrap_sample_trees_and_alignment/57.newick]

(A5IJ30:0.0101592205,Q9WZL4:0.0001,(Q9FDN7:0.2122403579,(Q86QZ1:0.7190916513,((E3GY45:0.1625537205,(Q58158:0.0431441413,A6UPE2:0.129196914):0.0590170017):0.0443843418,(Q50497:0.1303225181,((((Q9RMI1:0.4013069934,(Q6X1Y9:0.0439307427,O31272:0.0403738287):0.3095692063):0.9868642654,(((P25910:0.0001,Q8KI62:0.0001):0.7555131357,((P52699:0.0001,(Q932P5:0.0001,Q79MP6:0.0001):0.0001):0.3347523299,((Q9K2N0:0.0001,Q7BJM5:0.0001):0.9690930648,(Q53BU1:0.1479891173,Q53BU0:0.2621333404):0.4773063821):0.1497982394):0.1553219377):0.1452634809,(P04190:0.737774288,(O08498:0.5280896677,(A4GRB2:0.2421967189,Q8GQK7:0.3422452498):0.2876454828):0.1544135803):0.180732446):0.239007672):0.4090584672,((((Q3B7M2:0.0244638036,(O35952:0.0456433459,(Q4R6C1:0.0135511798,Q16775:0.0001):0.0448636845):0.0208899038):0.3250567299,(Q0VPW4:1.983066572,Q9DB32:0.7424278485):0.3422483082):0.3247783768,((A1A7Q3:0.0001,Q325T4:0.0461352733):1.332366953,(O24495:0.6270372746,(B9SU05:0.1511518233,(Q9SID3:0.0131737213,D7LD21:0.0138035656):0.0926718978):0.1091552931):0.217313323):0.0828432093):1.374399711,((Q9K578:0.7160999996,Q89GW5:0.455191442):0.5005003842,(Q9AEF9:0.9121860875,(Q3M8K9:2.511454757,P52700:0.4162165078):0.2653737111):0.4547533824):0.2609922135):0.3547824562):0.2678047965,(Q8ZRM2:1.625428403,(Q9WZW8:0.8676259667,(P0A8V0:0.37444677,P54548:0.5444523415):0.330535561):1.367431345):0.4097197346):1.344364594):0.0683638488):0.338714101):0.1860024677):1.103040458);
