# Supplementary material for: One origin for metallo-β-lactamase activity, or two? An investigation assessing a diverse set of reconstructed ancestral sequences based on a sample of phylogenetic trees
Source: J Mol Evol. 2014 Sep 4;79(3):117–29. doi: 10.1007/s00239-014-9639-7 (PMC4185109; doi:10.1007/s00239-014-9639-7)
Supplement: Supplementary file 2 — Supplementary material 1 (ZIP 1738 kb) [file 239_2014_9639_MOESM2_ESM.zip › Online_Rescources_to_submit_18_06_14/1_GASP/1.1 Bootstrap_sample_trees_and_alignment/58.newick]

(A5IJ30:0.0001,Q9WZL4:0.0043712371,((Q86QZ1:0.6922273891,(Q9FDN7:0.2285996484,(Q50497:0.1912474996,(E3GY45:0.1663138513,(A6UPE2:0.1420744761,Q58158:0.0439580307):0.0939761079):0.0272435333):0.5054846002):0.2669866404):0.4576239976,((((Q9RMI1:0.4550925818,(Q6X1Y9:0.0446749815,O31272:0.0238565845):0.1804363632):0.9277434651,((P04190:0.473547119,(O08498:0.4694783168,(A4GRB2:0.2925785032,Q8GQK7:0.2824971089):0.2309719475):0.364125459):0.1861011973,((Q8KI62:0.0001,P25910:0.0001):0.8656632785,((Q9K2N0:0.0001,Q7BJM5:0.0001):0.7181710396,((P52699:0.0001,(Q932P5:0.0001,Q79MP6:0.0001):0.0001):0.466804175,(Q53BU1:0.1826558045,Q53BU0:0.1704921342):0.5477717393):0.1625223144):0.1089196858):0.1574453526):0.0204468128):0.4340997696,((Q89GW5:0.4925000135,Q9K578:0.7400998455):0.1729842184,(Q9AEF9:0.789200395,P52700:0.5728148524):0.4354739467):1.005542978):0.4886945276,(((A1A7Q3:0.0001,Q325T4:0.0527106633):0.9184036408,(((O35952:0.0608369331,(Q3B7M2:0.0343357613,(Q4R6C1:0.0216300366,Q16775:0.0001):0.0540125954):0.0203888674):0.1930901004,(Q9DB32:0.6165875098,Q0VPW4:1.49081275):0.4750531084):0.4238440219,(O24495:0.5316749071,(B9SU05:0.1595299725,(Q9SID3:0.016073447,D7LD21:0.0191820438):0.10533947):0.1561773503):0.3258347535):0.0007101333):0.6771085915,((Q9WZW8:0.8717821802,(P54548:0.3627002944,P0A8V0:0.5550334906):0.3084198396):1.365688761,(Q8ZRM2:1.350304127,Q3M8K9:1.707994556):0.4092601284):0.5964426155):0.0002603548):1.104311953):0.8984642968);
