# Supplementary material for: One origin for metallo-β-lactamase activity, or two? An investigation assessing a diverse set of reconstructed ancestral sequences based on a sample of phylogenetic trees
Source: J Mol Evol. 2014 Sep 4;79(3):117–29. doi: 10.1007/s00239-014-9639-7 (PMC4185109; doi:10.1007/s00239-014-9639-7)
Supplement: Supplementary file 2 — Supplementary material 1 (ZIP 1738 kb) [file 239_2014_9639_MOESM2_ESM.zip › Online_Rescources_to_submit_18_06_14/1_GASP/1.1 Bootstrap_sample_trees_and_alignment/59.newick]

(Q9WZL4:0.0001,A5IJ30:0.0090122992,((Q86QZ1:0.8831742177,(Q9FDN7:0.4452024567,(Q50497:0.2083393837,(E3GY45:0.1710114589,(Q58158:0.0518085751,A6UPE2:0.1069464295):0.1123598488):0.0119090901):0.3792593266):0.107761762):0.1414232757,((Q9WZW8:0.6092960889,(P54548:0.4156994726,P0A8V0:0.4690937631):0.8637479789):1.592594519,(((A1A7Q3:0.0001,Q325T4:0.0409676665):0.7305274683,((O24495:0.4649436922,(B9SU05:0.1708040147,(Q9SID3:0.0119762175,D7LD21:0.008137946):0.0670659734):0.2204020977):0.1156312757,((Q3B7M2:0.011908371,(O35952:0.1036262667,(Q16775:0.0001,Q4R6C1:0.0349149593):0.0729667587):0.0250173434):0.2791521248,(Q9DB32:0.4455926702,Q0VPW4:1.83084953):0.4650625317):0.4495754735):0.2322083353):0.6586065848,((((Q9AEF9:1.008965208,P52700:0.2134264697):0.2806349517,(Q9K578:0.6292525691,Q89GW5:0.6239954495):0.603640913):0.7230769655,(Q3M8K9:2.286257791,Q8ZRM2:1.56294346):0.4499981128):0.4850857519,(((Q8KI62:0.0001,P25910:0.0001):0.7564891665,((Q53BU0:0.1090758334,Q53BU1:0.2029603781):0.4950070967,((Q79MP6:0.0001,(P52699:0.0001,Q932P5:0.0001):0.0001):0.3640340203,(Q9K2N0:0.0001,Q7BJM5:0.0001):0.8327638504):0.1019790508):0.1765238204):0.0664828828,(P04190:0.6460981863,((Q9RMI1:0.2923414844,(O31272:0.0399477695,Q6X1Y9:0.0088341305):0.3410583966):0.9141694999,(O08498:0.4397445339,(Q8GQK7:0.2886903411,A4GRB2:0.3164718445):0.2661675249):0.2458111104):0.1632953656):0.1968256884):0.6991987581):0.1336047302):0.1598541273):0.9494290821):0.9324303773);
