# Supplementary material for: One origin for metallo-β-lactamase activity, or two? An investigation assessing a diverse set of reconstructed ancestral sequences based on a sample of phylogenetic trees
Source: J Mol Evol. 2014 Sep 4;79(3):117–29. doi: 10.1007/s00239-014-9639-7 (PMC4185109; doi:10.1007/s00239-014-9639-7)
Supplement: Supplementary file 2 — Supplementary material 1 (ZIP 1738 kb) [file 239_2014_9639_MOESM2_ESM.zip › Online_Rescources_to_submit_18_06_14/1_GASP/1.1 Bootstrap_sample_trees_and_alignment/6.newick]

(A1A7Q3:0.0001,Q325T4:0.0213235864,(((Q9SID3:0.0106137451,((((Q4R6C1:0.0001,Q16775:0.008803997):0.0700335872,(Q3B7M2:0.0404399334,O35952:0.0864543762):0.0205380199):0.329975085,(Q9DB32:0.4645553973,Q0VPW4:1.61248258):0.4006712644):0.7060907907,D7LD21:0.0039031149):0.0075707912):0.0752727738,B9SU05:0.2010404281):0.2040218957,(O24495:0.2839620705,(((P52700:0.5511371977,Q9AEF9:0.600596505):0.4882866165,(Q9K578:0.7395024721,Q89GW5:0.5564671123):0.3911803433):0.6835236837,(((Q9WZW8:0.656117108,(P54548:0.5726703936,P0A8V0:0.3502815766):0.5544602475):0.864890003,(Q3M8K9:2.460326084,Q8ZRM2:2.585310139):0.3585367121):1.111444252,(((A5IJ30:0.0049246375,Q9WZL4:0.0001):0.7223248403,(Q86QZ1:0.7408568359,(Q9FDN7:0.3562972441,(Q50497:0.153488866,(E3GY45:0.1413827822,(A6UPE2:0.1299666235,Q58158:0.0625514209):0.0788736587):0.0521058285):0.5492938571):0.2068342212):0.4243418777):1.154497352,(((Q8KI62:0.0001,P25910:0.0001):0.5884403403,((Q53BU0:0.1695575262,Q53BU1:0.1662094221):0.4836330254,((Q79MP6:0.0001,(P52699:0.0001,Q932P5:0.0001):0.0001):0.346721411,((Q9K2N0:0.0001,Q7BJM5:0.0001):0.6987314276,(Q9RMI1:0.5349072771,(O31272:0.0001,Q6X1Y9:0.0262237178):0.0929524368):1.115845752):0.3739119707):0.2328766374):0.2317087758):0.1559491196,(P04190:0.7402980958,(O08498:0.4148202572,(A4GRB2:0.3514410217,Q8GQK7:0.2476254805):0.2942429284):0.2787849136):0.1689500705):0.6794828409):0.0698712905):0.0695755672):1.42861616):0.1257219603):1.58657685);
