# Supplementary material for: One origin for metallo-β-lactamase activity, or two? An investigation assessing a diverse set of reconstructed ancestral sequences based on a sample of phylogenetic trees
Source: J Mol Evol. 2014 Sep 4;79(3):117–29. doi: 10.1007/s00239-014-9639-7 (PMC4185109; doi:10.1007/s00239-014-9639-7)
Supplement: Supplementary file 2 — Supplementary material 1 (ZIP 1738 kb) [file 239_2014_9639_MOESM2_ESM.zip › Online_Rescources_to_submit_18_06_14/1_GASP/1.1 Bootstrap_sample_trees_and_alignment/60.newick]

(A5IJ30:0.004799715,Q9WZL4:0.0001,((Q86QZ1:0.6494274314,(Q9FDN7:0.3129672148,(Q50497:0.1748178025,(E3GY45:0.1223725998,(A6UPE2:0.1529115196,Q58158:0.0411605474):0.0720291943):0.0599949396):0.4779336214):0.1236703923):0.5000786687,((((Q9RMI1:0.3698844049,(Q6X1Y9:0.0109517672,O31272:0.0399696372):0.1951402081):0.6913260485,(((Q8KI62:0.0001,P25910:0.0001):0.6844848467,((Q53BU1:0.1396397764,Q53BU0:0.1458536114):0.439961248,((P52699:0.0001,(Q932P5:0.0001,Q79MP6:0.0001):0.0001):0.3119811635,(Q9K2N0:0.0001,Q7BJM5:0.0001):0.9897454184):0.0366197603):0.2222025821):0.1782390105,(P04190:0.7086045331,(O08498:0.4724319621,(A4GRB2:0.3098210569,Q8GQK7:0.222707938):0.2486794463):0.3643584923):0.0874646774):0.2753107388):0.4933543317,(((((Q325T4:0.0190083842,A1A7Q3:0.0022773491):1.130695023,((O35952:0.0156777391,(Q3B7M2:0.0121633356,(Q16775:0.0001,Q4R6C1:0.0257701945):0.0544069896):0.0487200836):0.2597687499,(Q0VPW4:1.950381623,Q9DB32:0.200348421):0.8996467856):0.2233138404):0.3398879435,(B9SU05:0.1166492706,(Q9SID3:0.0094364518,D7LD21:0.0165379884):0.1068886112):0.1545251053):0.1203395615,O24495:0.3058679068):1.127367396,((Q9K578:0.6066285889,Q89GW5:0.5001461424):0.4031341384,(P52700:0.6829949163,Q9AEF9:0.6051676933):0.4537235475):0.6779083083):0.1546373063):0.2726865988,((Q8ZRM2:2.055058107,Q3M8K9:2.573615795):0.4801191968,((P0A8V0:0.5126846661,P54548:0.3090766834):1.171373435,Q9WZW8:0.5117311483):0.2713643897):1.885037719):0.9734995079):0.667656046);
