# Supplementary material for: One origin for metallo-β-lactamase activity, or two? An investigation assessing a diverse set of reconstructed ancestral sequences based on a sample of phylogenetic trees
Source: J Mol Evol. 2014 Sep 4;79(3):117–29. doi: 10.1007/s00239-014-9639-7 (PMC4185109; doi:10.1007/s00239-014-9639-7)
Supplement: Supplementary file 2 — Supplementary material 1 (ZIP 1738 kb) [file 239_2014_9639_MOESM2_ESM.zip › Online_Rescources_to_submit_18_06_14/1_GASP/1.1 Bootstrap_sample_trees_and_alignment/61.newick]

(Q9WZL4:0.0001,A5IJ30:0.0176001388,((Q86QZ1:0.8121737693,(Q9FDN7:0.3372628584,(E3GY45:0.1553391161,(Q50497:0.2516256749,(A6UPE2:0.1145765402,Q58158:0.0427437128):0.0568282957):0.0310828246):0.3736945315):0.2684449734):0.4123645862,(((P25910:0.0001,Q8KI62:0.0001):0.5361857477,(((Q932P5:0.0001,(Q79MP6:0.0001,P52699:0.0001):0.0001):0.5407768798,(Q53BU1:0.1821062538,Q53BU0:0.1935217669):0.4092761517):0.0648802799,((P04190:0.6099140455,(Q9K2N0:0.0001,Q7BJM5:0.0001):0.7047419111):0.2139345889,((Q9RMI1:0.3888409711,(Q6X1Y9:0.0300720202,O31272:0.0216842523):0.2897888255):0.8243401951,(O08498:0.3157724637,(A4GRB2:0.1702204082,Q8GQK7:0.3393340803):0.3824968714):0.3309350316):0.1735665679):0.1747129659):0.1759196736):0.3813663496,(((Q9AEF9:0.8177628715,P52700:0.4316399903):0.4929576678,(Q9K578:0.8071101179,Q89GW5:0.5992833619):0.3957585115):0.8612511249,((((O24495:0.526833966,(B9SU05:0.1334168454,(Q9SID3:0.0084566173,D7LD21:0.0061699646):0.0679861233):0.092422173):0.2348644258,(((Q4R6C1:0.015434034,Q16775:0.0138217151):0.0432829719,(Q3B7M2:0.0511308733,O35952:0.0484988197):0.0127709633):0.317726317,(Q9DB32:0.5510983444,Q0VPW4:1.29761662):0.5917203964):0.310639965):0.2718059468,(Q8ZRM2:2.435083545,(A1A7Q3:0.0001,Q325T4:0.0486147356):0.2239122069):1.009840898):0.8177783076,(Q3M8K9:2.259030802,(Q9WZW8:1.175465229,(P54548:0.4320200048,P0A8V0:0.5835349326):0.3399964234):0.9980394255):0.8157830738):0.2810768563):0.2302449895):1.306490554):0.7374428392);
