# Supplementary material for: One origin for metallo-β-lactamase activity, or two? An investigation assessing a diverse set of reconstructed ancestral sequences based on a sample of phylogenetic trees
Source: J Mol Evol. 2014 Sep 4;79(3):117–29. doi: 10.1007/s00239-014-9639-7 (PMC4185109; doi:10.1007/s00239-014-9639-7)
Supplement: Supplementary file 2 — Supplementary material 1 (ZIP 1738 kb) [file 239_2014_9639_MOESM2_ESM.zip › Online_Rescources_to_submit_18_06_14/1_GASP/1.1 Bootstrap_sample_trees_and_alignment/62.newick]

(Q9WZL4:0.0001,A5IJ30:0.0181452697,((Q86QZ1:1.024322845,Q9FDN7:0.2223725554):0.1240575767,((Q50497:0.2010923262,(E3GY45:0.1365021181,(A6UPE2:0.1438072622,Q58158:0.0604927122):0.064741328):0.024797508):0.1796628867,((((Q9RMI1:0.220574987,(Q6X1Y9:0.0496459877,O31272:0.0024257253):0.3452454603):0.9811171436,(((Q8KI62:0.0001,P25910:0.0001):0.6476521848,((Q7BJM5:0.0001,Q9K2N0:0.0001):0.7466167615,((Q932P5:0.0001,(P52699:0.0001,Q79MP6:0.0001):0.0001):0.538664058,(Q53BU0:0.2164799246,Q53BU1:0.1848687871):0.4262011599):0.156853271):0.1411134825):0.1070216978,(P04190:0.5949636576,(O08498:0.4975558098,(A4GRB2:0.230984177,Q8GQK7:0.2597629793):0.1652991075):0.3959357227):0.1273562186):0.1718448164):0.5092426049,((P52700:0.1447436152,(Q9AEF9:0.7923590001,(Q8ZRM2:2.971834704,(Q9K578:0.6291847019,Q89GW5:0.5034806944):0.7108324311):0.0001):0.294493312):1.025633063,(((A1A7Q3:0.0001,Q325T4:0.0307888433):1.257898755,((Q9SID3:0.0231366347,D7LD21:0.0208617159):0.1415805454,(B9SU05:0.0644014022,O24495:0.701693328):0.0802498691):0.3042733653):0.2168627607,((Q9DB32:0.5520477128,Q0VPW4:1.613744656):0.5053897478,(Q3B7M2:0.0232105831,(O35952:0.0904889668,(Q4R6C1:0.0314867967,Q16775:0.0001):0.0577880673):0.0185260367):0.242160284):0.2114054052):1.432017824):0.1076760779):0.5832258993,((P54548:0.5796631769,P0A8V0:0.3550611432):0.5299026558,(Q9WZW8:0.1123581004,Q3M8K9:3.265438464):0.7365924843):1.165079884):1.349752408):0.2144803249):1.066424481);
