# Supplementary material for: One origin for metallo-β-lactamase activity, or two? An investigation assessing a diverse set of reconstructed ancestral sequences based on a sample of phylogenetic trees
Source: J Mol Evol. 2014 Sep 4;79(3):117–29. doi: 10.1007/s00239-014-9639-7 (PMC4185109; doi:10.1007/s00239-014-9639-7)
Supplement: Supplementary file 2 — Supplementary material 1 (ZIP 1738 kb) [file 239_2014_9639_MOESM2_ESM.zip › Online_Rescources_to_submit_18_06_14/1_GASP/1.1 Bootstrap_sample_trees_and_alignment/63.newick]

(A5IJ30:0.0041025766,Q9WZL4:0.0001,((Q86QZ1:0.7702286824,(Q9FDN7:0.3707218038,(Q50497:0.2273823013,(E3GY45:0.1664477062,(Q58158:0.0521909256,A6UPE2:0.120408868):0.0482940274):0.0406745172):0.3373158389):0.1516540703):0.337431726,((P0A8V0:0.3439297015,(P54548:0.3469203474,Q9WZW8:1.095621358):0.275600058):1.467113362,((P04190:0.42401221,(((Q79MP6:0.0001,(P52699:0.0001,Q932P5:0.0001):0.0001):0.5207284864,(((P25910:0.0001,Q8KI62:0.0001):0.635763454,(Q7BJM5:0.0001,Q9K2N0:0.0001):0.6256708535):0.2004466961,(Q53BU1:0.1990304661,Q53BU0:0.1909101632):0.4711023917):0.0230539284):0.2119115945,((Q9RMI1:0.5268934025,(O31272:0.0206321803,Q6X1Y9:0.0345788659):0.0626384191):1.000443658,(O08498:0.3447653666,(A4GRB2:0.2002039916,Q8GQK7:0.2418168522):0.1814734478):0.272202343):0.1581325715):0.1022237213):0.3639627658,(((Q89GW5:0.4002539124,Q9K578:0.6809590126):0.4640249382,(Q9AEF9:0.8050703879,P52700:0.3152373796):0.3984702159):0.9275845324,(Q3M8K9:2.489434962,(((O24495:0.5066588177,(B9SU05:0.1703410611,(D7LD21:0.0108492147,Q9SID3:0.025356312):0.0999219555):0.0513264325):0.3119601134,(((Q4R6C1:0.0207135016,Q16775:0.0045398249):0.0292717037,(Q3B7M2:0.0192927615,O35952:0.0687414275):0.0362421139):0.3026110421,(Q0VPW4:1.420859263,Q9DB32:0.4187231848):0.2901114152):0.3419260527):0.2070206503,(Q8ZRM2:1.64518692,(A1A7Q3:0.0001,Q325T4:0.0452635917):0.267293346):0.8734686615):1.141080739):0.0001):0.1666262424):0.3859308354):0.8649939678):0.794523336);
