# Supplementary material for: One origin for metallo-β-lactamase activity, or two? An investigation assessing a diverse set of reconstructed ancestral sequences based on a sample of phylogenetic trees
Source: J Mol Evol. 2014 Sep 4;79(3):117–29. doi: 10.1007/s00239-014-9639-7 (PMC4185109; doi:10.1007/s00239-014-9639-7)
Supplement: Supplementary file 2 — Supplementary material 1 (ZIP 1738 kb) [file 239_2014_9639_MOESM2_ESM.zip › Online_Rescources_to_submit_18_06_14/1_GASP/1.1 Bootstrap_sample_trees_and_alignment/64.newick]

(A5IJ30:0.015235698,Q9WZL4:0.0001,(Q86QZ1:0.6701684467,(Q9FDN7:0.4031318323,((E3GY45:0.1486956103,(A6UPE2:0.1431853368,Q58158:0.0461209956):0.0396683076):0.0319895074,(Q50497:0.1516520704,(((O24495:0.4167767901,((A1A7Q3:0.0001,Q325T4:0.0214840494):1.324904904,(((((Q16775:0.0001,Q4R6C1:0.0268295837):0.0335347419,(O35952:0.1135629378,Q3B7M2:0.0557331901):0.0223036491):0.2873553573,(Q0VPW4:1.745210421,Q9DB32:0.4501725154):0.4143270932):0.7184640358,(Q9SID3:0.0269488932,D7LD21:0.012338163):0.1244754225):0.0285549267,B9SU05:0.1670516921):0.2048880322):0.1088841012):1.013031594,((Q89GW5:0.4332203913,Q9K578:0.7867328202):0.4541215735,(Q9AEF9:0.7631854333,P52700:0.4882031283):0.4601231644):0.3860272127):0.2071973489,((((Q7BJM5:0.0001,Q9K2N0:0.0001):0.8055614057,((Q932P5:0.0001,(P52699:0.0001,Q79MP6:0.0001):0.0001):0.4737870844,((P25910:0.0001,Q8KI62:0.0001):0.6613398994,(Q53BU1:0.1863985447,Q53BU0:0.2015431726):0.246436479):0.1669309784):0.0813467533):0.1209350026,((P04190:0.5141555692,(O08498:0.3666184142,(Q8GQK7:0.2680254071,A4GRB2:0.2094940665):0.2981333027):0.3420489015):0.1143835728,(Q6X1Y9:0.0472680341,(Q9RMI1:0.716328026,O31272:0.0168599647):0.0080750164):1.165454918):0.0547554788):1.059744218,((Q9WZW8:0.7042489137,(P54548:0.5534530191,P0A8V0:0.309381463):0.557408194):1.091491791,(Q3M8K9:1.861854445,Q8ZRM2:1.627531041):0.2368185585):1.033654924):0.0753070528):1.164391594):0.0631864086):0.3716983053):0.0801262178):0.9102819715);
