# Supplementary material for: One origin for metallo-β-lactamase activity, or two? An investigation assessing a diverse set of reconstructed ancestral sequences based on a sample of phylogenetic trees
Source: J Mol Evol. 2014 Sep 4;79(3):117–29. doi: 10.1007/s00239-014-9639-7 (PMC4185109; doi:10.1007/s00239-014-9639-7)
Supplement: Supplementary file 2 — Supplementary material 1 (ZIP 1738 kb) [file 239_2014_9639_MOESM2_ESM.zip › Online_Rescources_to_submit_18_06_14/1_GASP/1.1 Bootstrap_sample_trees_and_alignment/65.newick]

(A5IJ30:0.0080654466,Q9WZL4:0.0001,(((Q50497:0.1491226952,(E3GY45:0.1541496911,(A6UPE2:0.1329388273,Q58158:0.0560498556):0.1166438251):0.0491385188):0.2183196115,(Q86QZ1:1.024240986,Q9FDN7:0.2748080724):0.1450785589):0.5158075022,((((P52699:0.0001,(Q79MP6:0.0001,Q932P5:0.0001):0.0001):0.4539931672,((Q9K2N0:0.0001,Q7BJM5:0.0001):0.7631390415,((Q8KI62:0.0001,P25910:0.0001):0.6138645363,(Q53BU1:0.1518703828,Q53BU0:0.1670140092):0.4985064636):0.1250007941):0.0609030308):0.1013665275,(P04190:0.5181258186,((Q9RMI1:0.2557963811,(O31272:0.0283539195,Q6X1Y9:0.0394178313):0.2936223321):0.9069008455,(O08498:0.4893400501,(A4GRB2:0.2912603583,Q8GQK7:0.2673390468):0.171408733):0.2751219255):0.2563231121):0.1211936186):0.7902146943,(((Q89GW5:0.4637547605,Q9K578:0.8180794916):0.6090339669,(Q9AEF9:1.173094443,P52700:0.4455595676):0.234146634):0.5741199655,(O24495:0.3169171286,((Q9SID3:0.0217000323,D7LD21:0.0323528337):0.2185112907,(B9SU05:0.1035108454,(Q0VPW4:1.758024068,((Q9DB32:0.901344902,(Q3B7M2:0.0079224932,(O35952:0.0728813966,(Q16775:0.0001,Q4R6C1:0.0436757087):0.0553424062):0.024003887):0.2297387385):0.1808085419,((A1A7Q3:0.0001,Q325T4:0.013064525):0.4208091836,(Q8ZRM2:1.279898109,((Q9WZW8:0.9045886427,(P0A8V0:0.4366791384,P54548:0.3395402457):0.6511445499):0.9911922268,Q3M8K9:1.690424264):0.4163216095):0.7943813546):1.14924409):0.1797658658):0.3937274491):0.0497564564):0.3206283173):0.8737452926):0.0943948266):1.233066645):0.8365691416);
