# Supplementary material for: One origin for metallo-β-lactamase activity, or two? An investigation assessing a diverse set of reconstructed ancestral sequences based on a sample of phylogenetic trees
Source: J Mol Evol. 2014 Sep 4;79(3):117–29. doi: 10.1007/s00239-014-9639-7 (PMC4185109; doi:10.1007/s00239-014-9639-7)
Supplement: Supplementary file 2 — Supplementary material 1 (ZIP 1738 kb) [file 239_2014_9639_MOESM2_ESM.zip › Online_Rescources_to_submit_18_06_14/1_GASP/1.1 Bootstrap_sample_trees_and_alignment/66.newick]

(Q9WZL4:0.0001,A5IJ30:0.0001,(Q9FDN7:0.3342608887,(Q86QZ1:0.9621889946,((Q50497:0.1682436672,(E3GY45:0.144926943,(Q58158:0.0769695726,A6UPE2:0.1115120298):0.0635114417):0.094356341):0.192342083,((((Q9RMI1:0.3308138712,(O31272:0.0224425983,Q6X1Y9:0.0073698432):0.3046432216):0.6400328795,((Q8KI62:0.0001,P25910:0.0001):0.6120075293,(((Q79MP6:0.0001,(Q932P5:0.0001,P52699:0.0001):0.0001):0.4364145695,((Q53BU1:0.1621162037,Q53BU0:0.3147509835):0.4776162499,(O08498:0.4682710028,(Q8GQK7:0.2935129957,A4GRB2:0.3396456444):0.2569347448):0.3538724291):0.0965108116):0.1533156504,(P04190:0.53910152,(Q7BJM5:0.0001,Q9K2N0:0.0001):0.8356284106):0.2474977198):0.0779940539):0.2531660396):0.7490185992,(((Q9SID3:0.0149990266,D7LD21:0.0102987427):0.0842938368,(((Q325T4:0.0218088866,A1A7Q3:0.0001):1.302164008,(((Q4R6C1:0.037844211,Q16775:0.0001):0.0385572867,(Q3B7M2:0.0294487152,O35952:0.0869419493):0.0181107599):0.2902681316,(Q9DB32:0.5120132045,Q0VPW4:1.527349275):0.353755983):0.4544939557):0.3518200817,B9SU05:0.1579182461):0.0847098451):0.3569526137,O24495:0.1964906436):1.374031298):0.0001,((P52700:0.2817188276,(Q9AEF9:0.7295615125,(Q9K578:0.6638916139,Q89GW5:0.5477313588):0.8555480875):0.2770582255):0.5147701152,(Q8ZRM2:1.939859458,(Q3M8K9:1.292976625,(P0A8V0:0.2948335164,(P54548:0.4629206024,Q9WZW8:1.050087563):0.3265523008):2.052144414):0.2515849131):0.604432243):0.5694734362):1.253325578):0.1638851698):0.1821405777):1.074040977);
