# Supplementary material for: One origin for metallo-β-lactamase activity, or two? An investigation assessing a diverse set of reconstructed ancestral sequences based on a sample of phylogenetic trees
Source: J Mol Evol. 2014 Sep 4;79(3):117–29. doi: 10.1007/s00239-014-9639-7 (PMC4185109; doi:10.1007/s00239-014-9639-7)
Supplement: Supplementary file 2 — Supplementary material 1 (ZIP 1738 kb) [file 239_2014_9639_MOESM2_ESM.zip › Online_Rescources_to_submit_18_06_14/1_GASP/1.1 Bootstrap_sample_trees_and_alignment/67.newick]

(A5IJ30:0.0001,Q9WZL4:0.0044770028,(Q86QZ1:0.7808850642,(Q9FDN7:0.3596923262,((Q50497:0.2193188466,(E3GY45:0.18590834,(A6UPE2:0.1506259835,Q58158:0.0697929669):0.0469088256):0.0212459118):0.0993522073,((Q9WZW8:0.6747901833,(P54548:0.43688512,P0A8V0:0.4419745302):0.7712950913):1.343962204,((((Q8KI62:0.0001,P25910:0.0001):0.5006850332,(Q9RMI1:0.4450798708,(O31272:0.0412453014,Q6X1Y9:0.0213887128):0.1627796425):1.132616437):0.0667031239,(((Q53BU1:0.1898843157,Q53BU0:0.1850754305):0.4754433156,((P52699:0.0001,(Q79MP6:0.0001,Q932P5:0.0001):0.0001):0.4502683925,(Q9K2N0:0.0001,Q7BJM5:0.0001):0.82710029):0.0675594582):0.2126249778,(P04190:0.6186596257,(O08498:0.2990709883,(A4GRB2:0.2385499596,Q8GQK7:0.3340846774):0.4108332082):0.3641443507):0.1698162253):0.0002616221):0.6426593574,(Q8ZRM2:1.951808429,((((((Q0VPW4:1.933592423,Q9DB32:0.55092331):0.5083061758,Q3B7M2:0.0001):0.062953198,(Q16775:0.0001,Q4R6C1:0.0200922879):0.0783509515):0.0329680011,O35952:0.0488153189):0.541319934,((O24495:0.5286707634,(B9SU05:0.2008795503,(D7LD21:0.013380793,Q9SID3:0.0116750478):0.0229680506):0.1128717357):0.2380409003,(A1A7Q3:0.0001,Q325T4:0.0349340629):1.069443373):0.0936807425):1.123023915,(Q3M8K9:2.264018393,((Q89GW5:0.4536131947,Q9K578:0.6911499231):0.5620858605,(P52700:0.4773306424,Q9AEF9:0.8286021672):0.2222696361):0.5250316983):0.2268148078):0.1593037819):0.0001):0.297369068):1.22559467):0.3837401557):0.264269434):1.003231545);
