# Supplementary material for: One origin for metallo-β-lactamase activity, or two? An investigation assessing a diverse set of reconstructed ancestral sequences based on a sample of phylogenetic trees
Source: J Mol Evol. 2014 Sep 4;79(3):117–29. doi: 10.1007/s00239-014-9639-7 (PMC4185109; doi:10.1007/s00239-014-9639-7)
Supplement: Supplementary file 2 — Supplementary material 1 (ZIP 1738 kb) [file 239_2014_9639_MOESM2_ESM.zip › Online_Rescources_to_submit_18_06_14/1_GASP/1.1 Bootstrap_sample_trees_and_alignment/68.newick]

(A5IJ30:0.0045448915,Q9WZL4:0.0001,((Q9FDN7:0.1856989303,(Q86QZ1:0.9757886411,(Q50497:0.2131351333,(E3GY45:0.1583349719,(Q58158:0.0315340276,A6UPE2:0.1277645218):0.1056907084):0.0109411093):0.4450059895):0.1069479167):0.4497915116,(((Q9RMI1:0.2877263189,(O31272:0.0224786773,Q6X1Y9:0.0396763461):0.2629058353):1.099165967,((((Q9K2N0:0.0001,Q7BJM5:0.0001):0.7361220403,(P25910:0.0001,Q8KI62:0.0001):0.6524309698):0.1692848453,((P52699:0.0001,(Q932P5:0.0001,Q79MP6:0.0001):0.0001):0.3605700305,(Q53BU1:0.1475959321,Q53BU0:0.285921099):0.5163877074):0.0279615191):0.2985668419,(P04190:0.5166879984,(O08498:0.4772018786,(A4GRB2:0.3020386,Q8GQK7:0.2886538377):0.2376205709):0.2919424509):0.1991943149):0.1392086003):0.5821214948,((((Q9K578:0.7591196471,Q89GW5:0.4669319044):0.506880342,(Q9AEF9:1.124755296,P52700:0.2942660009):0.5066943312):0.6931832242,(Q9DB32:0.7386933388,(((A1A7Q3:0.0136310978,Q325T4:0.0128756337):1.427000436,((Q16775:0.0019461663,Q4R6C1:0.0239819026):0.0362538033,(O35952:0.0804272513,Q3B7M2:0.0233535716):0.033539963):0.2592724369):0.2136634295,(Q0VPW4:1.419447183,(O24495:0.5897172863,(B9SU05:0.1432670445,(D7LD21:0.0052470411,Q9SID3:0.0086587905):0.0719527284):0.0621074794):0.2180915079):0.1588538992):0.2064820283):1.010767667):0.0399013782,((Q9WZW8:0.4710390018,(P0A8V0:0.4477343354,P54548:0.4178478405):0.9240872334):0.9883820391,(Q3M8K9:2.835572516,Q8ZRM2:1.674171598):0.5679880598):1.114644316):0.2042737405):1.559860502):0.8018047492);
