# Supplementary material for: One origin for metallo-β-lactamase activity, or two? An investigation assessing a diverse set of reconstructed ancestral sequences based on a sample of phylogenetic trees
Source: J Mol Evol. 2014 Sep 4;79(3):117–29. doi: 10.1007/s00239-014-9639-7 (PMC4185109; doi:10.1007/s00239-014-9639-7)
Supplement: Supplementary file 2 — Supplementary material 1 (ZIP 1738 kb) [file 239_2014_9639_MOESM2_ESM.zip › Online_Rescources_to_submit_18_06_14/1_GASP/1.1 Bootstrap_sample_trees_and_alignment/69.newick]

(A1A7Q3:0.0001,Q325T4:0.0119204545,(Q8ZRM2:1.407349848,(((O24495:0.4944186031,(B9SU05:0.1598800756,(Q9SID3:0.0277949504,D7LD21:0.0149652998):0.1215245895):0.1864963548):0.189029358,(((P04190:0.4243836216,((O08498:0.3929608362,(A4GRB2:0.2732580786,Q8GQK7:0.3227044055):0.2805505585):0.3770149996,(((Q53BU1:0.173867221,Q53BU0:0.2325272569):0.3597347176,((Q9K2N0:0.0001,Q7BJM5:0.0001):0.8456918219,(P52699:0.0001,(Q79MP6:0.0001,Q932P5:0.0001):0.0001):0.3520385295):0.1681338742):0.2251825195,((Q8KI62:0.0001,P25910:0.0001):0.5297018809,(Q9RMI1:0.2747701542,(O31272:0.0101689584,Q6X1Y9:0.0317800083):0.2288020611):0.9184479631):0.1755601121):0.1955167905):0.1428973455):0.630614593,((Q89GW5:0.5689256551,Q9K578:0.4840568425):0.6418681878,(P52700:0.2467915663,Q9AEF9:1.159331448):0.5637382808):0.3462910261):0.0579620215,(((Q86QZ1:0.8612040462,(Q9FDN7:0.3938941608,(Q50497:0.1942704464,(E3GY45:0.168830851,(Q58158:0.0456458101,A6UPE2:0.1100348296):0.0405896282):0.041680226):0.4027477687):0.1142615271):0.3210707947,(Q3M8K9:2.576893649,(A5IJ30:0.0220069164,Q9WZL4:0.0001):0.2522864546):0.4031497526):0.7874328916,(Q9WZW8:0.6632929416,(P54548:0.427977881,P0A8V0:0.4546790817):0.5166178812):2.167323168):0.5080655884):0.9048540617):0.1266338504,((O35952:0.033346106,(Q3B7M2:0.0459807947,(Q16775:0.0001,Q4R6C1:0.0549328682):0.0369586487):0.0381262709):0.2683799608,(Q9DB32:0.3723580061,Q0VPW4:1.71881825):0.5241518674):0.4864253407):0.9996380189):0.7567810398);
