# Supplementary material for: One origin for metallo-β-lactamase activity, or two? An investigation assessing a diverse set of reconstructed ancestral sequences based on a sample of phylogenetic trees
Source: J Mol Evol. 2014 Sep 4;79(3):117–29. doi: 10.1007/s00239-014-9639-7 (PMC4185109; doi:10.1007/s00239-014-9639-7)
Supplement: Supplementary file 2 — Supplementary material 1 (ZIP 1738 kb) [file 239_2014_9639_MOESM2_ESM.zip › Online_Rescources_to_submit_18_06_14/1_GASP/1.1 Bootstrap_sample_trees_and_alignment/7.newick]

(Q9WZL4:0.0001,A5IJ30:0.004515802,(Q86QZ1:0.8708166481,(Q9FDN7:0.2912422455,((Q50497:0.0883788478,(((P04190:0.3014061781,((Q7BJM5:0.0001,Q9K2N0:0.0001):0.8297778996,((P25910:0.0001,Q8KI62:0.0001):0.7531931343,(((P52699:0.0001,(Q932P5:0.0001,Q79MP6:0.0001):0.0001):0.4749737293,(Q53BU0:0.2092762395,Q53BU1:0.1602639167):0.5204914453):0.1649369478,((Q9RMI1:0.380329286,(Q6X1Y9:0.0165522293,O31272:0.0219885293):0.2432197731):1.108873517,(O08498:0.440289043,(A4GRB2:0.234057619,Q8GQK7:0.2795128021):0.3182514923):0.3498804694):0.227994436):0.1385952077):0.1259955145):0.3220008114):0.4262574056,(((P52700:0.3896525396,Q9AEF9:0.9049003685):0.4377931394,(Q9K578:0.8429165868,Q89GW5:0.4753267955):0.5324263844):0.7492565537,((((A1A7Q3:0.0269671164,Q325T4:0.0036727765):1.340268622,(((Q16775:0.0001,Q4R6C1:0.0220583774):0.0534997823,(O35952:0.0987147313,Q3B7M2:0.0150583575):0.0173362393):0.2005737995,(Q0VPW4:1.619869759,Q9DB32:0.7364381536):0.3623824174):0.352288997):0.360082149,(B9SU05:0.1478793141,(D7LD21:0.0176043487,Q9SID3:0.0040931642):0.1145952353):0.0363313275):0.2179764625,O24495:0.2590854017):1.620458839):0.4084085809):0.1547003048,(Q8ZRM2:2.837953529,(Q9WZW8:1.11081473,(P54548:0.6179363739,P0A8V0:0.3179123583):0.3899403575):0.3361683175):0.7293681472):1.884142306):0.075873787,((Q3M8K9:3.837317896,E3GY45:0.0364292164):0.0960561037,(Q58158:0.0188915275,A6UPE2:0.159605873):0.0807735167):0.0223394694):0.4970916847):0.1994621417):1.128421392);
