# Supplementary material for: One origin for metallo-β-lactamase activity, or two? An investigation assessing a diverse set of reconstructed ancestral sequences based on a sample of phylogenetic trees
Source: J Mol Evol. 2014 Sep 4;79(3):117–29. doi: 10.1007/s00239-014-9639-7 (PMC4185109; doi:10.1007/s00239-014-9639-7)
Supplement: Supplementary file 2 — Supplementary material 1 (ZIP 1738 kb) [file 239_2014_9639_MOESM2_ESM.zip › Online_Rescources_to_submit_18_06_14/1_GASP/1.1 Bootstrap_sample_trees_and_alignment/70.newick]

(A5IJ30:0.0082838497,Q9WZL4:0.0001,((Q86QZ1:1.103890727,(Q9FDN7:0.3162701128,(Q50497:0.2008050691,(E3GY45:0.0933697872,(Q58158:0.0651285709,A6UPE2:0.1149349049):0.0823849641):0.0847299338):0.5309282158):0.1062275728):0.3184394696,((((Q9RMI1:0.3214340617,(Q6X1Y9:0.0453502194,O31272:0.0212838132):0.211456607):0.893526553,((P25910:0.0001,Q8KI62:0.0001):0.5649634569,((P04190:0.687279036,(O08498:0.526495453,(Q8GQK7:0.3037338171,A4GRB2:0.1920047524):0.1474931248):0.3294016813):0.1862027452,((Q7BJM5:0.0001,Q9K2N0:0.0001):0.923358001,((P52699:0.0001,(Q932P5:0.0001,Q79MP6:0.0001):0.0001):0.4957211835,(Q53BU1:0.1488238945,Q53BU0:0.2020925277):0.5047732893):0.1510067506):0.1493778059):0.1449137575):0.2085486268):0.5369038706,((O24495:0.1709054938,((B9SU05:0.1116661955,(D7LD21:0.0287433425,Q9SID3:0.003481649):0.142723751):0.1100193686,((Q325T4:0.0219306292,A1A7Q3:0.0001):1.317781242,((Q3B7M2:0.0001,(O35952:0.0373617879,(Q16775:0.0001,Q4R6C1:0.0199674065):0.060589942):0.0359345816):0.2914876043,(Q9DB32:0.6224472587,Q0VPW4:1.361218255):0.4053966113):0.327298547):0.2031632881):0.440949467):1.043748236,((Q89GW5:0.3712458025,Q9K578:0.7061026634):0.4769590348,(P52700:0.4224876482,Q9AEF9:0.7256999495):0.294614514):0.486019246):0.1381633439):0.2142335833,((Q9WZW8:0.6120922235,(P0A8V0:0.4790351035,P54548:0.467375454):0.7336147369):0.5158567724,(Q8ZRM2:1.98863571,Q3M8K9:1.917004795):0.4992659197):1.084100905):1.220270071):0.7213219286);
