# Supplementary material for: One origin for metallo-β-lactamase activity, or two? An investigation assessing a diverse set of reconstructed ancestral sequences based on a sample of phylogenetic trees
Source: J Mol Evol. 2014 Sep 4;79(3):117–29. doi: 10.1007/s00239-014-9639-7 (PMC4185109; doi:10.1007/s00239-014-9639-7)
Supplement: Supplementary file 2 — Supplementary material 1 (ZIP 1738 kb) [file 239_2014_9639_MOESM2_ESM.zip › Online_Rescources_to_submit_18_06_14/1_GASP/1.1 Bootstrap_sample_trees_and_alignment/71.newick]

(Q9WZL4:0.0001,A5IJ30:0.0048582624,((Q86QZ1:0.7100222431,(Q9FDN7:0.2864522449,(E3GY45:0.1389786891,(Q50497:0.2102151734,(Q58158:0.0496492924,A6UPE2:0.1067041184):0.0512933912):0.0408109836):0.3362770212):0.1911582749):0.7671902854,((((P04190:0.6285533706,(O08498:0.3869144028,(Q8GQK7:0.2768361875,A4GRB2:0.3067668079):0.338012877):0.1842778445):0.047050899,((Q9RMI1:0.2245043648,(Q6X1Y9:0.0379220463,O31272:0.004926109):0.4690405647):0.7930454487,((P25910:0.0001,Q8KI62:0.0001):0.7848588872,((Q932P5:0.0001,(P52699:0.0001,Q79MP6:0.0001):0.0001):0.5915767468,((Q9K2N0:0.0001,Q7BJM5:0.0001):0.9179064863,(Q53BU1:0.130896546,Q53BU0:0.2240842075):0.4943596766):0.1033449906):0.2017674704):0.1176137803):0.0827178472):0.584536069,(((Q9K578:0.76089792,Q89GW5:0.3524760795):0.3209782472,(P52700:0.5917111536,Q9AEF9:0.7134861136):0.43580884):1.075715337,((O24495:0.4867107323,(B9SU05:0.218094813,(Q9SID3:0.0210122849,D7LD21:0.0079821437):0.0791522991):0.1264481945):0.1542901379,((Q8ZRM2:1.628995824,(A1A7Q3:0.0010876544,Q325T4:0.0428625774):0.6132430559):0.7231695248,((Q3B7M2:0.0284053946,(O35952:0.073415724,(Q16775:0.0001,Q4R6C1:0.0296949762):0.0393037773):0.0310374132):0.2774679797,(Q9DB32:0.1343458492,Q0VPW4:1.538844411):0.6141522925):0.3345304594):0.1860065741):1.017020183):0.0674214035):0.5339862046,(Q3M8K9:1.554745848,(Q9WZW8:0.7702728041,(P54548:0.6987573179,P0A8V0:0.3000603053):0.2674569435):1.334026171):0.6342248943):1.008156608):0.3178162219);
