# Supplementary material for: One origin for metallo-β-lactamase activity, or two? An investigation assessing a diverse set of reconstructed ancestral sequences based on a sample of phylogenetic trees
Source: J Mol Evol. 2014 Sep 4;79(3):117–29. doi: 10.1007/s00239-014-9639-7 (PMC4185109; doi:10.1007/s00239-014-9639-7)
Supplement: Supplementary file 2 — Supplementary material 1 (ZIP 1738 kb) [file 239_2014_9639_MOESM2_ESM.zip › Online_Rescources_to_submit_18_06_14/1_GASP/1.1 Bootstrap_sample_trees_and_alignment/72.newick]

(A5IJ30:0.0205533863,Q9WZL4:0.0001,(Q9FDN7:0.3670217036,((((((Q89GW5:0.4930047849,Q9K578:0.541975277):0.3061110273,(P52700:0.2749471894,Q9AEF9:0.8925782788):0.5347713937):0.7740390679,(((Q9RMI1:0.2714661586,(O31272:0.0271408421,Q6X1Y9:0.031303633):0.3070556575):1.037873739,((P04190:0.5765418951,(O08498:0.4267305046,(A4GRB2:0.195680344,Q8GQK7:0.3371648488):0.3135542909):0.271856208):0.1617206109,((Q8KI62:0.0001,P25910:0.0001):0.5843145618,((Q53BU0:0.1846561546,Q53BU1:0.2573206366):0.3252905189,((Q9K2N0:0.0001,Q7BJM5:0.0001):0.8953567108,(Q932P5:0.0001,(P52699:0.0001,Q79MP6:0.0001):0.0001):0.5122808479):0.1230474444):0.2261600726):0.2128518588):0.2312066265):0.2667925868,((O24495:0.3099592295,(B9SU05:0.1429143975,(D7LD21:0.0024865044,Q9SID3:0.0252604194):0.1354702639):0.0813444127):0.1499469332,((((Q16775:0.0001,Q4R6C1:0.017098465):0.0218320164,(O35952:0.0785343559,Q3B7M2:0.0443525441):0.0289601996):0.1701217199,(Q0VPW4:1.8466628,Q9DB32:0.4974491726):0.3079540069):0.3487621901,(Q8ZRM2:1.521257081,(A1A7Q3:0.0001,Q325T4:0.0168211086):0.2485554924):1.175845697):0.2746823778):1.72009059):0.2379278463):0.415427569,(Q3M8K9:2.571899526,(Q9WZW8:0.6558738595,(P0A8V0:0.352018575,P54548:0.5424832753):0.6746300814):0.9602241959):0.6786399039):1.125561045,(Q50497:0.2450637245,(E3GY45:0.1517778192,(Q58158:0.0485715026,A6UPE2:0.1348114069):0.1173347123):0.0204202986):0.3816869516):0.0828496102,Q86QZ1:0.8932610582):0.2591790706):1.08952466);
