# Supplementary material for: One origin for metallo-β-lactamase activity, or two? An investigation assessing a diverse set of reconstructed ancestral sequences based on a sample of phylogenetic trees
Source: J Mol Evol. 2014 Sep 4;79(3):117–29. doi: 10.1007/s00239-014-9639-7 (PMC4185109; doi:10.1007/s00239-014-9639-7)
Supplement: Supplementary file 2 — Supplementary material 1 (ZIP 1738 kb) [file 239_2014_9639_MOESM2_ESM.zip › Online_Rescources_to_submit_18_06_14/1_GASP/1.1 Bootstrap_sample_trees_and_alignment/73.newick]

(Q9WZL4:0.0001,A5IJ30:0.0088178314,((Q86QZ1:0.6001743029,(Q9FDN7:0.357831413,(E3GY45:0.1566198122,(Q50497:0.2458334659,(A6UPE2:0.1482324966,Q58158:0.0685614468):0.0264281463):0.053646406):0.3918857713):0.2679917132):0.4924191576,(Q3M8K9:1.491723983,((Q9WZW8:0.8983023146,(P0A8V0:0.3581973648,P54548:0.50133892):0.3951378898):1.495691374,(((((A4GRB2:0.2429076694,Q8GQK7:0.2152346497):0.2155064344,(O08498:0.1367408949,(Q9RMI1:0.338048696,(Q6X1Y9:0.0274335353,O31272:0.0273417659):0.1619300822):1.211501775):0.1603588923):0.242358219,(((Q9K2N0:0.0001,Q7BJM5:0.0001):0.96044513,(P52699:0.0001,(Q932P5:0.0001,Q79MP6:0.0001):0.0001):0.493645152):0.0974544685,((Q53BU1:0.1036866036,Q53BU0:0.266459138):0.3311675454,(Q8KI62:0.0001,P25910:0.0001):0.6935524705):0.1019241571):0.3410835902):0.2664312729,P04190:0.2600876037):0.8043764964,(((Q89GW5:0.5866214366,Q9K578:0.5902516248):0.5942856928,(Q9AEF9:0.7958976187,P52700:0.3844219548):0.3912632694):0.5501651288,(Q8ZRM2:1.752266342,((A1A7Q3:0.0001,Q325T4:0.0291538408):0.9398608147,(O24495:0.4210031543,((B9SU05:0.1351675633,(Q9SID3:0.0032489609,D7LD21:0.0327272316):0.1270092231):0.0212342622,((Q3B7M2:0.0001,(O35952:0.0743392111,(Q16775:0.0001,Q4R6C1:0.028560646):0.0502910917):0.040872557):0.4358188081,(Q9DB32:0.4485558531,Q0VPW4:1.728892275):0.2838035115):0.5987643814):0.2958720966):0.3510743439):0.4986994957):0.5336664516):0.0710012111):0.3221547445):0.2538134408):0.8845959579):0.5120416077);
