# Supplementary material for: One origin for metallo-β-lactamase activity, or two? An investigation assessing a diverse set of reconstructed ancestral sequences based on a sample of phylogenetic trees
Source: J Mol Evol. 2014 Sep 4;79(3):117–29. doi: 10.1007/s00239-014-9639-7 (PMC4185109; doi:10.1007/s00239-014-9639-7)
Supplement: Supplementary file 2 — Supplementary material 1 (ZIP 1738 kb) [file 239_2014_9639_MOESM2_ESM.zip › Online_Rescources_to_submit_18_06_14/1_GASP/1.1 Bootstrap_sample_trees_and_alignment/74.newick]

(A1A7Q3:0.0001,Q325T4:0.0261530988,(((Q3B7M2:0.0244690468,(O35952:0.0585373015,(Q4R6C1:0.0236586111,Q16775:0.0001):0.0463152055):0.0146896769):0.1424258262,(Q9DB32:0.5067118536,Q0VPW4:1.586391246):0.6941651374):0.5454371781,((B9SU05:0.1512726436,(Q9SID3:0.0233397396,D7LD21:0.0102171871):0.1547148551):0.1727078271,(O24495:0.307241547,(((Q9WZW8:1.018110289,(P0A8V0:0.551804937,P54548:0.3058201188):0.2894890831):1.265586175,((Q9WZL4:0.0001,A5IJ30:0.0181693718):0.8885238227,(Q86QZ1:0.8113020922,(Q9FDN7:0.3600850828,(E3GY45:0.1530337457,(Q50497:0.2331568623,(Q58158:0.0452733237,A6UPE2:0.1138211539):0.0593675436):0.0390433176):0.3406810957):0.148988964):0.27647384):1.015048838):0.5655647035,((P04190:0.2470822541,((O08498:0.4018975666,(Q8GQK7:0.2986294887,A4GRB2:0.302310497):0.3160160613):0.2480999076,((Q9K2N0:0.0001,Q7BJM5:0.0001):0.7619311874,((Q932P5:0.0001,(P52699:0.0001,Q79MP6:0.0001):0.0001):0.4647109263,((Q53BU1:0.1502588372,Q53BU0:0.1948968135):0.507039096,((Q8KI62:0.0001,P25910:0.0001):0.4018917485,(Q9RMI1:0.3456403072,(O31272:0.011999109,Q6X1Y9:0.0263834843):0.2350544161):1.011878008):0.2580498862):0.1831596231):0.0661836982):0.2628670166):0.2062072517):0.6520479021,(Q3M8K9:2.156059349,(Q8ZRM2:1.908754715,(P52700:0.2328691341,(Q9AEF9:0.7797924758,(Q89GW5:0.3969982111,Q9K578:0.7067363584):0.756909165):0.2960331163):0.3349520859):0.5196386516):0.2696885917):0.2957332537):0.8837073442):0.3508268902):0.1840473116):1.485440539);
