# Supplementary material for: One origin for metallo-β-lactamase activity, or two? An investigation assessing a diverse set of reconstructed ancestral sequences based on a sample of phylogenetic trees
Source: J Mol Evol. 2014 Sep 4;79(3):117–29. doi: 10.1007/s00239-014-9639-7 (PMC4185109; doi:10.1007/s00239-014-9639-7)
Supplement: Supplementary file 2 — Supplementary material 1 (ZIP 1738 kb) [file 239_2014_9639_MOESM2_ESM.zip › Online_Rescources_to_submit_18_06_14/1_GASP/1.1 Bootstrap_sample_trees_and_alignment/75.newick]

(A5IJ30:0.0001,Q9WZL4:0.0047382318,(Q86QZ1:0.8272680795,(Q9FDN7:0.2894032272,((E3GY45:0.1350702353,(Q50497:0.1866080586,(Q58158:0.0562172573,A6UPE2:0.1085541175):0.103330682):0.0610415541):0.1969797628,(((P04190:0.5626318298,((O08498:0.5251604158,(Q8GQK7:0.2758899929,A4GRB2:0.3209523285):0.2076358537):0.3103983731,((Q9RMI1:0.3817455664,(Q6X1Y9:0.0391953717,O31272:0.0142782743):0.1930630434):1.175770254,((Q8KI62:0.0001,P25910:0.0001):0.6809458351,((Q53BU1:0.1843151846,Q53BU0:0.1517457282):0.3195183548,((Q7BJM5:0.0001,Q9K2N0:0.0001):1.056502354,(P52699:0.0001,(Q932P5:0.0001,Q79MP6:0.0001):0.0001):0.2338574239):0.214021117):0.2217441465):0.1274565863):0.2214582123):0.1755621381):0.5441801745,((((D7LD21:0.0185852534,Q9SID3:0.0041178507):0.1103242372,((((Q3B7M2:0.0021435567,(O35952:0.0807223706,(Q16775:0.0001,Q4R6C1:0.0266201704):0.0750583621):0.0589640559):0.3280256371,(Q0VPW4:1.721388052,Q9DB32:0.382172297):0.4250440154):0.1267767695,(Q8ZRM2:1.89603508,(A1A7Q3:0.0001,Q325T4:0.0355995441):0.3818300465):0.8543984439):0.4396775508,B9SU05:0.0367429701):0.086063546):0.2918159456,O24495:0.2344472898):0.9462473098,((Q89GW5:0.5163228893,Q9K578:0.7874887997):0.4363533658,(P52700:0.4033484935,Q9AEF9:0.9719586656):0.3098982705):0.4542169903):0.2892286414):0.3052238469,(Q3M8K9:2.114112985,(Q9WZW8:0.9720107022,(P0A8V0:0.3425531901,P54548:0.5579911545):0.5198543325):0.6074600353):0.8409051453):1.17715916):0.2654452748):0.1104137401):0.9765954992);
