# Supplementary material for: One origin for metallo-β-lactamase activity, or two? An investigation assessing a diverse set of reconstructed ancestral sequences based on a sample of phylogenetic trees
Source: J Mol Evol. 2014 Sep 4;79(3):117–29. doi: 10.1007/s00239-014-9639-7 (PMC4185109; doi:10.1007/s00239-014-9639-7)
Supplement: Supplementary file 2 — Supplementary material 1 (ZIP 1738 kb) [file 239_2014_9639_MOESM2_ESM.zip › Online_Rescources_to_submit_18_06_14/1_GASP/1.1 Bootstrap_sample_trees_and_alignment/76.newick]

(Q9WZL4:0.0001,A5IJ30:0.0088610814,((Q86QZ1:0.9910256116,(Q9FDN7:0.3388275359,(Q50497:0.1877684953,(E3GY45:0.1319591204,(A6UPE2:0.1252724378,Q58158:0.0546663446):0.0882489129):0.0596578135):0.4000206298):0.1880020623):0.1568615821,(((O24495:0.3186584032,((A1A7Q3:0.0001,Q325T4:0.0161772669):1.421450662,(((Q3B7M2:0.0315976567,(O35952:0.0679273497,(Q4R6C1:0.039281106,Q16775:0.0001):0.0498960793):0.0308419628):0.3044421641,(Q9DB32:0.4129261736,Q0VPW4:1.706175214):0.4401941726):0.5282266139,(B9SU05:0.1213572048,(D7LD21:0.002608789,Q9SID3:0.0191515683):0.1421483171):0.1893357777):0.0519303655):0.3002903133):0.9036344244,(((Q89GW5:0.5311632896,Q9K578:0.7619980071):0.5078654738,(Q9AEF9:0.9552587512,P52700:0.4471948365):0.1921032663):0.6055019608,((Q9RMI1:0.2612432445,(Q6X1Y9:0.0151237075,O31272:0.0494872552):0.2779368754):0.9350422773,((P04190:0.6052826293,(O08498:0.6208059382,(Q8GQK7:0.293600594,A4GRB2:0.2498458836):0.1289912796):0.3372841897):0.1136587623,((P25910:0.0001,Q8KI62:0.0001):0.6949151365,(((Q79MP6:0.0001,(Q932P5:0.0001,P52699:0.0001):0.0001):0.6286258745,(Q53BU1:0.2222034982,Q53BU0:0.19276534):0.3344860071):0.0744178809,(Q7BJM5:0.0001,Q9K2N0:0.0001):0.8216941219):0.1278398283):0.1388158457):0.189182438):0.6364166686):0.3186878261):0.4508741516,((Q9WZW8:0.7612891238,(P54548:0.4166283158,P0A8V0:0.5303644442):0.7324481806):1.324343331,(Q3M8K9:1.610192606,Q8ZRM2:2.189896512):0.2927685519):0.6063187686):1.13111521):1.232892387);
