# Supplementary material for: One origin for metallo-β-lactamase activity, or two? An investigation assessing a diverse set of reconstructed ancestral sequences based on a sample of phylogenetic trees
Source: J Mol Evol. 2014 Sep 4;79(3):117–29. doi: 10.1007/s00239-014-9639-7 (PMC4185109; doi:10.1007/s00239-014-9639-7)
Supplement: Supplementary file 2 — Supplementary material 1 (ZIP 1738 kb) [file 239_2014_9639_MOESM2_ESM.zip › Online_Rescources_to_submit_18_06_14/1_GASP/1.1 Bootstrap_sample_trees_and_alignment/77.newick]

(Q325T4:0.0399231274,A1A7Q3:0.0001,(((O24495:0.5057417167,(B9SU05:0.2225290033,(D7LD21:0.0142944598,Q9SID3:0.0156203212):0.0750830619):0.1906192916):0.2956450225,(((Q4R6C1:0.0341604526,Q16775:0.0001):0.0546220016,(Q3B7M2:0.0564052863,O35952:0.0948931362):0.02190474):0.3768999957,(Q9DB32:0.6164212359,Q0VPW4:1.998933755):0.3907535186):0.2551748373):0.1183375395,((((Q9K578:0.7940853674,Q89GW5:0.3499331946):0.3447392757,(Q9AEF9:0.9189237392,P52700:0.3293033318):0.3578276558):0.7327688386,(((Q50497:0.19860492,(E3GY45:0.1789568675,(A6UPE2:0.0882332723,Q58158:0.0820566667):0.1062474793):0.0027102265):0.1452732678,(Q9FDN7:0.337861163,(Q86QZ1:0.7216790439,(A5IJ30:0.009110497,Q9WZL4:0.0001):1.082087475):0.3321448014):0.3017125872):1.55489017,((((P52699:0.0001,(Q79MP6:0.0001,Q932P5:0.0001):0.0001):0.5226055279,((Q8KI62:0.0001,P25910:0.0001):0.7173417735,(Q53BU1:0.1000756894,Q53BU0:0.2976614697):0.4015909825):0.0543693791):0.1021479292,(P04190:0.6722302799,(O08498:0.5378171281,(Q8GQK7:0.2576337525,A4GRB2:0.3281575245):0.309732183):0.3187996517):0.2507569144):0.1308029966,((Q9K2N0:0.0001,Q7BJM5:0.0001):0.7982185184,(Q9RMI1:0.4561662566,(O31272:0.0255718319,Q6X1Y9:0.0355887528):0.102209155):0.9905439263):0.0301936896):0.6473887793):0.0001297037):0.4503436944,((Q9WZW8:0.9093613431,(P54548:0.4856890346,P0A8V0:0.5703179992):0.4405120022):2.120847815,(Q3M8K9:2.809764212,Q8ZRM2:0.6411211907):1.046528455):0.5564772586):0.8754842731):1.216987572);
