# Supplementary material for: One origin for metallo-β-lactamase activity, or two? An investigation assessing a diverse set of reconstructed ancestral sequences based on a sample of phylogenetic trees
Source: J Mol Evol. 2014 Sep 4;79(3):117–29. doi: 10.1007/s00239-014-9639-7 (PMC4185109; doi:10.1007/s00239-014-9639-7)
Supplement: Supplementary file 2 — Supplementary material 1 (ZIP 1738 kb) [file 239_2014_9639_MOESM2_ESM.zip › Online_Rescources_to_submit_18_06_14/1_GASP/1.1 Bootstrap_sample_trees_and_alignment/78.newick]

(A5IJ30:0.0001,Q9WZL4:0.0091003936,(((Q50497:0.1286944809,(E3GY45:0.1383261056,(Q58158:0.0715964708,A6UPE2:0.1258694913):0.0788343879):0.0935922938):0.2785479905,(Q9FDN7:0.3298442697,Q86QZ1:0.9012906713):0.1595265054):0.7025077342,((((Q9RMI1:0.484239047,(Q6X1Y9:0.0226301723,O31272:0.0385007337):0.1697665578):0.9732686856,((O08498:0.4327243168,(A4GRB2:0.2555476797,Q8GQK7:0.2643412419):0.3240933894):0.3305559151,((P04190:0.5959356013,(Q8KI62:0.0001,P25910:0.0001):0.6561660128):0.211033866,((Q53BU1:0.1905273036,Q53BU0:0.1975741847):0.4079638397,((P52699:0.0001,(Q79MP6:0.0001,Q932P5:0.0001):0.0001):0.3480471139,(Q7BJM5:0.0001,Q9K2N0:0.0001):1.135514401):0.0768013048):0.1880792843):0.1263484153):0.2800332186):0.4736628025,(((Q89GW5:0.4767650062,Q9K578:0.7565708232):0.458677299,(Q9AEF9:0.9237444265,P52700:0.4763400748):0.4408548258):0.5886151287,((O24495:0.4870495501,(B9SU05:0.1698093429,(D7LD21:0.0043939785,Q9SID3:0.0335485031):0.1091754611):0.1348807315):0.1716631252,((A1A7Q3:0.0001,Q325T4:0.0322807647):1.118693968,((O35952:0.0605249923,(Q3B7M2:0.0332386717,(Q16775:0.0001,Q4R6C1:0.0237844558):0.0808494364):0.0616451675):0.2897745381,(Q0VPW4:1.437833397,Q9DB32:0.5919489431):0.3541795741):0.3645440445):0.2104650189):1.051935716):0.2748413053):0.0001,((Q9WZW8:0.8060639941,(P54548:0.4109750017,P0A8V0:0.3024297681):0.5004380505):1.217195768,(Q3M8K9:2.363227989,Q8ZRM2:1.347437589):0.2308724892):1.007113318):1.035073742):0.6929844234);
