# Supplementary material for: One origin for metallo-β-lactamase activity, or two? An investigation assessing a diverse set of reconstructed ancestral sequences based on a sample of phylogenetic trees
Source: J Mol Evol. 2014 Sep 4;79(3):117–29. doi: 10.1007/s00239-014-9639-7 (PMC4185109; doi:10.1007/s00239-014-9639-7)
Supplement: Supplementary file 2 — Supplementary material 1 (ZIP 1738 kb) [file 239_2014_9639_MOESM2_ESM.zip › Online_Rescources_to_submit_18_06_14/1_GASP/1.1 Bootstrap_sample_trees_and_alignment/79.newick]

(A5IJ30:0.0093106668,Q9WZL4:0.0001,(((Q50497:0.2010699515,(E3GY45:0.1746250108,(Q58158:0.0321935952,A6UPE2:0.1684112846):0.0799312178):0.0499150326):0.2799841492,(Q9FDN7:0.3042049782,Q86QZ1:0.9943457455):0.1626802703):0.4252305001,((((O24495:0.5497933536,(B9SU05:0.1428871113,(D7LD21:0.005294495,Q9SID3:0.0032501194):0.1262080819):0.1053740497):0.1555371558,((A1A7Q3:0.0026589531,Q325T4:0.0130812724):1.176903584,((O35952:0.0578404519,(Q3B7M2:0.0491065011,(Q16775:0.0001,Q4R6C1:0.0454732464):0.06875439):0.0552257084):0.2518782319,(Q9DB32:0.6431789756,Q0VPW4:1.278577478):0.4598360517):0.3989503634):0.2361729084):0.8377719036,(((((P52699:0.0001,(Q932P5:0.0001,Q79MP6:0.0001):0.0001):0.3734972058,(Q53BU0:0.1791095768,Q53BU1:0.1933319518):0.5223436531):0.101731668,((Q7BJM5:0.0001,Q9K2N0:0.0001):0.7861009775,(P25910:0.0001,Q8KI62:0.0001):0.7565010914):0.162684353):0.1649129055,(P04190:0.5819412995,((Q9RMI1:0.3938180578,(Q6X1Y9:0.0337178752,O31272:0.0283764191):0.233755361):1.015682478,(O08498:0.4917874397,(A4GRB2:0.2242048404,Q8GQK7:0.2812646078):0.2783060395):0.2260495534):0.1605522742):0.0916103279):0.489707079,((Q89GW5:0.6074366317,Q9K578:0.5742632068):0.5988895423,(P52700:0.196061457,Q9AEF9:1.250829168):0.5956729654):0.6282100086):0.3261372295):0.4135179509,((Q9WZW8:0.9633385618,(P0A8V0:0.5620708488,P54548:0.4314247007):0.251501185):0.9299926659,(Q3M8K9:1.971361737,Q8ZRM2:2.177605576):0.6517276514):0.7821589566):0.9863762981):0.710695403);
