# Supplementary material for: One origin for metallo-β-lactamase activity, or two? An investigation assessing a diverse set of reconstructed ancestral sequences based on a sample of phylogenetic trees
Source: J Mol Evol. 2014 Sep 4;79(3):117–29. doi: 10.1007/s00239-014-9639-7 (PMC4185109; doi:10.1007/s00239-014-9639-7)
Supplement: Supplementary file 2 — Supplementary material 1 (ZIP 1738 kb) [file 239_2014_9639_MOESM2_ESM.zip › Online_Rescources_to_submit_18_06_14/1_GASP/1.1 Bootstrap_sample_trees_and_alignment/8.newick]

(Q9WZL4:0.0001,A5IJ30:0.0047414212,((Q86QZ1:0.7075792028,(Q9FDN7:0.4128511661,(Q50497:0.188005914,(E3GY45:0.1524436668,(A6UPE2:0.090885861,Q58158:0.0622674293):0.0566294502):0.0538494547):0.4264184524):0.1945498498):0.1828951054,(Q3M8K9:1.751542371,((Q9WZW8:0.5380752988,(P0A8V0:0.5342915133,P54548:0.440967995):0.6609262215):1.320721561,(((O24495:0.537312229,(B9SU05:0.2000366264,(Q9SID3:0.0327778911,D7LD21:0.0089085483):0.0515172578):0.1322650158):0.1184203164,(((O35952:0.0265245264,(Q3B7M2:0.0397590259,(Q16775:0.0001,Q4R6C1:0.0245498842):0.0627064845):0.0341455575):0.3005769774,(Q0VPW4:1.920928702,Q9DB32:0.4148205941):0.6658782618):0.2859961358,(Q8ZRM2:2.132330978,(Q325T4:0.0548382607,A1A7Q3:0.0001):0.3311880853):0.8913511959):0.1483312746):0.8982968922,(((Q9RMI1:0.477102633,(Q6X1Y9:0.0232702329,O31272:0.02763655):0.1675894999):0.6686222278,((P04190:0.4191979863,(O08498:0.3858470979,(A4GRB2:0.2911045919,Q8GQK7:0.2090231989):0.3058758099):0.3036965734):0.363155623,((P25910:0.0001,Q8KI62:0.0001):0.606814114,((Q9K2N0:0.0001,Q7BJM5:0.0001):0.7827981135,((P52699:0.0001,(Q932P5:0.0001,Q79MP6:0.0001):0.0001):0.4973348106,(Q53BU0:0.1553963666,Q53BU1:0.2287909275):0.3925146888):0.2522541051):0.2239172631):0.125262108):0.2076094814):0.7840763929,((Q9AEF9:0.717761653,P52700:0.5115547697):0.4453274015,(Q9K578:0.7277693759,Q89GW5:0.4706106881):0.467939869):0.5240355445):0.2361932633):0.1705774745):0.4083883497):0.5900626761):0.6062985684);
