# Supplementary material for: One origin for metallo-β-lactamase activity, or two? An investigation assessing a diverse set of reconstructed ancestral sequences based on a sample of phylogenetic trees
Source: J Mol Evol. 2014 Sep 4;79(3):117–29. doi: 10.1007/s00239-014-9639-7 (PMC4185109; doi:10.1007/s00239-014-9639-7)
Supplement: Supplementary file 2 — Supplementary material 1 (ZIP 1738 kb) [file 239_2014_9639_MOESM2_ESM.zip › Online_Rescources_to_submit_18_06_14/1_GASP/1.1 Bootstrap_sample_trees_and_alignment/80.newick]

(A5IJ30:0.0215010483,Q9WZL4:0.0001,((Q86QZ1:0.7907486637,(Q9FDN7:0.4121430161,(Q50497:0.2393393094,(E3GY45:0.1385181105,(A6UPE2:0.1693417824,Q58158:0.0648152303):0.0446114268):0.0685788023):0.2992575683):0.1216073126):0.6350078143,((((Q9RMI1:0.391671112,(O31272:0.0173496629,Q6X1Y9:0.0443416828):0.2301188066):0.9665033591,((Q9K2N0:0.0001,Q7BJM5:0.0001):0.8804860313,(((P52699:0.0001,(Q932P5:0.0001,Q79MP6:0.0001):0.0001):0.4279182302,((P25910:0.0001,Q8KI62:0.0001):0.686541956,(Q53BU1:0.1745080189,Q53BU0:0.2428705553):0.4412907092):0.1633380752):0.1012501133,(P04190:0.6346340694,(O08498:0.5742755753,(Q8GQK7:0.3179293219,A4GRB2:0.2526896631):0.1999311266):0.3535947852):0.1806428902):0.1810204433):0.1132192522):0.582553503,(((Q9K578:0.7057842982,Q89GW5:0.4439557309):0.5411390366,(P52700:0.4266992218,Q9AEF9:0.8444285646):0.2739245877):0.7677687404,(((Q8ZRM2:1.497574304,(A1A7Q3:0.0001,Q325T4:0.0349287204):0.3490324328):1.1511488,(((Q3B7M2:0.0226770247,((Q16775:0.0001,Q4R6C1:0.033772696):0.032860066,O35952:0.0452572593):0.0192970737):0.3791455521,(Q9DB32:0.4211269059,Q0VPW4:1.411718641):0.3860805004):0.6882607849,(B9SU05:0.1848228112,(Q9SID3:0.0327893076,D7LD21:0.0065117656):0.1354915802):0.0855414922):0.1447260511):0.1578166638,O24495:0.1839548801):1.005373393):0.1312104931):0.5684217964,(Q3M8K9:2.345526217,(Q9WZW8:0.9071095169,(P0A8V0:0.409967469,P54548:0.4343087131):0.3010680588):1.080895292):0.4578891254):0.6459502763):0.5610986403);
