# Supplementary material for: One origin for metallo-β-lactamase activity, or two? An investigation assessing a diverse set of reconstructed ancestral sequences based on a sample of phylogenetic trees
Source: J Mol Evol. 2014 Sep 4;79(3):117–29. doi: 10.1007/s00239-014-9639-7 (PMC4185109; doi:10.1007/s00239-014-9639-7)
Supplement: Supplementary file 2 — Supplementary material 1 (ZIP 1738 kb) [file 239_2014_9639_MOESM2_ESM.zip › Online_Rescources_to_submit_18_06_14/1_GASP/1.1 Bootstrap_sample_trees_and_alignment/81.newick]

(A5IJ30:0.0001,Q9WZL4:0.0042732636,((Q86QZ1:0.9648299672,(Q9FDN7:0.3439983661,(Q50497:0.1774883194,(E3GY45:0.1561578516,(A6UPE2:0.0948116578,Q58158:0.0416929208):0.0980059585):0.0490855401):0.4764671813):0.1990361911):0.6210687251,((((P52700:0.4161929344,Q9AEF9:0.8324805945):0.3249146001,(Q89GW5:0.4626891859,Q9K578:0.9426267862):0.389682231):0.7851521354,(Q3M8K9:2.682140994,(O24495:0.34422292,((A1A7Q3:0.0001,Q325T4:0.0334811124):1.548345779,((B9SU05:0.1088545874,(Q9SID3:0.010410025,D7LD21:0.0242980293):0.1161368072):0.1026378655,((Q3B7M2:0.0097777495,(O35952:0.0814643251,(Q4R6C1:0.0328655824,Q16775:0.0001):0.0310750684):0.0209877633):0.2629999925,(Q9DB32:0.3844142531,Q0VPW4:1.41092095):0.5283970659):0.6412894095):0.1791638332):0.1012939197):1.230827001):0.0001):0.2373272312,(((Q9RMI1:0.2461226527,(Q6X1Y9:0.0453615601,O31272:0.0169181596):0.2897157756):0.8448338832,(P04190:0.4923576895,((O08498:0.500469109,(Q8GQK7:0.2070092046,A4GRB2:0.267782383):0.2343787755):0.4261385294,((Q8KI62:0.0001,P25910:0.0001):0.6438831395,((Q53BU0:0.2131759241,Q53BU1:0.1564456191):0.4716835143,((P52699:0.0001,(Q932P5:0.0001,Q79MP6:0.0001):0.0001):0.4190034258,(Q9K2N0:0.0001,Q7BJM5:0.0001):0.8603251038):0.1106072445):0.1156229743):0.1795362663):0.132874455):0.2624550698):0.7150785159,(Q8ZRM2:2.031948945,(Q9WZW8:0.8207717828,(P0A8V0:0.3944454932,P54548:0.477819507):0.5622776132):1.528188929):0.3791071224):0.0001):1.451311322):0.7101244156);
