# Supplementary material for: One origin for metallo-β-lactamase activity, or two? An investigation assessing a diverse set of reconstructed ancestral sequences based on a sample of phylogenetic trees
Source: J Mol Evol. 2014 Sep 4;79(3):117–29. doi: 10.1007/s00239-014-9639-7 (PMC4185109; doi:10.1007/s00239-014-9639-7)
Supplement: Supplementary file 2 — Supplementary material 1 (ZIP 1738 kb) [file 239_2014_9639_MOESM2_ESM.zip › Online_Rescources_to_submit_18_06_14/1_GASP/1.1 Bootstrap_sample_trees_and_alignment/82.newick]

(Q325T4:0.0139346754,A1A7Q3:0.013979051,(O24495:0.5104697227,(B9SU05:0.1345224497,((D7LD21:0.0169504696,Q9SID3:0.010373522):0.0554773954,(((Q3B7M2:0.0001,(O35952:0.0948029389,(Q16775:0.0001,Q4R6C1:0.022902606):0.0555977547):0.0215414889):0.2714866635,(Q9DB32:0.5533363234,Q0VPW4:1.404706064):0.5303587128):0.4006855997,(((Q9K578:0.9090700928,Q89GW5:0.4672458512):0.446079363,(Q9AEF9:0.8859050684,P52700:0.5020728973):0.2578576832):0.6408488127,(((Q9WZL4:0.0001,A5IJ30:0.0087021483):0.719323299,((Q9FDN7:0.2572505559,Q86QZ1:1.108553752):0.1371529237,(E3GY45:0.154198826,(Q50497:0.2244704178,(Q58158:0.0681058928,A6UPE2:0.1719575864):0.0850082849):0.0001):0.380798156):0.3259892544):1.707329033,((P04190:0.3272228681,(((Q7BJM5:0.0001,Q9K2N0:0.0001):0.8302349711,((P52699:0.0001,(Q79MP6:0.0001,Q932P5:0.0001):0.0001):0.401540321,((Q8KI62:0.0001,P25910:0.0001):0.7846773191,(Q53BU0:0.1438316494,Q53BU1:0.1991880178):0.435356206):0.0628184889):0.1896848384):0.2567709708,((Q9RMI1:0.0724697821,(O31272:0.0188514598,Q6X1Y9:0.0523578194):0.5540012534):0.9182477612,(O08498:0.5789902384,(A4GRB2:0.1999301041,Q8GQK7:0.3489190448):0.1937664205):0.1767763577):0.2524420876):0.1844712919):0.5046321025,((Q9WZW8:0.9853953784,(P54548:0.4931772056,P0A8V0:0.3465415264):0.4303504409):0.5810405337,(Q8ZRM2:2.369353059,Q3M8K9:1.829278268):0.3094846838):0.7494006789):0.6185765077):0.1605492573):1.088731193):0.4371584632):0.0860966949):0.1818594042):1.451972304);
