# Supplementary material for: One origin for metallo-β-lactamase activity, or two? An investigation assessing a diverse set of reconstructed ancestral sequences based on a sample of phylogenetic trees
Source: J Mol Evol. 2014 Sep 4;79(3):117–29. doi: 10.1007/s00239-014-9639-7 (PMC4185109; doi:10.1007/s00239-014-9639-7)
Supplement: Supplementary file 2 — Supplementary material 1 (ZIP 1738 kb) [file 239_2014_9639_MOESM2_ESM.zip › Online_Rescources_to_submit_18_06_14/1_GASP/1.1 Bootstrap_sample_trees_and_alignment/83.newick]

(A5IJ30:0.0093311965,Q9WZL4:0.0001,(((Q50497:0.2123516875,(E3GY45:0.1765273484,(A6UPE2:0.1336662624,Q58158:0.0388150277):0.0586724556):0.0813531575):0.3327738238,(Q86QZ1:0.9734817481,Q9FDN7:0.2800377284):0.2430903749):0.403927318,(((A1A7Q3:0.0001,Q325T4:0.0298224768):1.168407594,((O24495:0.5572715325,(B9SU05:0.1758655674,(D7LD21:0.0185836074,Q9SID3:0.0100310553):0.1189249169):0.0735113014):0.3087956287,((Q3B7M2:0.0001,(O35952:0.0508631555,(Q16775:0.0001,Q4R6C1:0.0316683483):0.0406579599):0.0710442524):0.3623636126,(Q9DB32:0.7562185509,Q0VPW4:1.653058047):0.2343063721):0.3249181561):0.1014305799):1.006341711,((P04190:0.5857428894,(((P25910:0.0001,Q8KI62:0.0001):0.6061185556,((Q7BJM5:0.0001,Q9K2N0:0.0001):1.025081201,((P52699:0.0001,(Q79MP6:0.0001,Q932P5:0.0001):0.0001):0.4866690648,(Q53BU0:0.264534867,Q53BU1:0.1813979015):0.4710926651):0.1139571809):0.2519654688):0.2213685208,((Q9RMI1:0.4711234757,(O31272:0.0102896444,Q6X1Y9:0.0316456794):0.1778782178):1.152572913,(O08498:0.4661282947,(Q8GQK7:0.2770283783,A4GRB2:0.3619218643):0.190456264):0.1032551749):0.2871751746):0.1524331502):0.6641149265,(((Q9K578:0.5252284544,Q89GW5:0.5662123939):0.34000592,(P52700:0.2331695753,Q9AEF9:1.108161661):0.4364612919):0.5945806016,(Q3M8K9:1.699218308,(Q8ZRM2:1.442692774,(Q9WZW8:1.203308179,(P0A8V0:0.4151565025,P54548:0.486962202):0.2974805878):1.548418237):0.3094939558):0.2488467352):0.2983105116):0.2500391092):0.9076919682):0.7920186322);
