# Supplementary material for: One origin for metallo-β-lactamase activity, or two? An investigation assessing a diverse set of reconstructed ancestral sequences based on a sample of phylogenetic trees
Source: J Mol Evol. 2014 Sep 4;79(3):117–29. doi: 10.1007/s00239-014-9639-7 (PMC4185109; doi:10.1007/s00239-014-9639-7)
Supplement: Supplementary file 2 — Supplementary material 1 (ZIP 1738 kb) [file 239_2014_9639_MOESM2_ESM.zip › Online_Rescources_to_submit_18_06_14/1_GASP/1.1 Bootstrap_sample_trees_and_alignment/84.newick]

(A5IJ30:0.0085873921,Q9WZL4:0.0001,((Q86QZ1:0.7256143333,(Q9FDN7:0.4569594416,(Q50497:0.3056218979,(E3GY45:0.1526937209,(A6UPE2:0.1170358925,Q58158:0.0573033119):0.07610465):0.0383736319):0.3554508501):0.1156000984):0.4594823282,(((((P04190:0.4333932585,(Q9K2N0:0.0001,Q7BJM5:0.0001):0.9108089434):0.1690828689,((Q9RMI1:0.2453287254,(Q6X1Y9:0.0111396218,O31272:0.0276106305):0.3065618375):0.8788005317,(O08498:0.4864346768,(Q8GQK7:0.3458480005,A4GRB2:0.3263331071):0.295110144):0.2554428427):0.0856460542):0.2268608784,((P52699:0.0001,(Q932P5:0.0001,Q79MP6:0.0001):0.0001):0.3911668478,(Q53BU0:0.2941831693,Q53BU1:0.145025675):0.4119474381):0.1355335868):0.2012567925,(Q8KI62:0.0001,P25910:0.0001):0.4364250808):0.3733271009,((Q8ZRM2:2.040809955,(Q9WZW8:0.6167541179,(P54548:0.4467123529,P0A8V0:0.4229968124):0.5743487208):1.131006457):1.360921246,(((Q9K578:0.762152555,Q89GW5:0.3030585406):0.4052007752,(Q9AEF9:0.8551533313,(Q3M8K9:2.981087635,P52700:0.0959104147):0.3096953863):0.3444195228):0.8488957776,((O24495:0.5259810845,(B9SU05:0.2462947041,(Q9SID3:0.0123877421,D7LD21:0.0185620833):0.0761530155):0.1413605157):0.2759453908,((A1A7Q3:0.0001,Q325T4:0.0271554148):1.320366822,(((Q4R6C1:0.026857326,Q16775:0.0001):0.0477806427,(Q3B7M2:0.0163607861,O35952:0.0862708625):0.0107346977):0.3169754825,(Q0VPW4:1.62219461,Q9DB32:0.3849068948):0.6719521953):0.2284902847):0.1022635294):0.9345209084):0.238081419):0.1412432559):1.287713648):0.8246610028);
