# Supplementary material for: One origin for metallo-β-lactamase activity, or two? An investigation assessing a diverse set of reconstructed ancestral sequences based on a sample of phylogenetic trees
Source: J Mol Evol. 2014 Sep 4;79(3):117–29. doi: 10.1007/s00239-014-9639-7 (PMC4185109; doi:10.1007/s00239-014-9639-7)
Supplement: Supplementary file 2 — Supplementary material 1 (ZIP 1738 kb) [file 239_2014_9639_MOESM2_ESM.zip › Online_Rescources_to_submit_18_06_14/1_GASP/1.1 Bootstrap_sample_trees_and_alignment/85.newick]

(Q9WZL4:0.0001,A5IJ30:0.0044777658,((Q86QZ1:0.7618569496,(Q9FDN7:0.4692364916,(Q50497:0.2516981953,(E3GY45:0.137317378,(A6UPE2:0.0639087978,Q58158:0.0718631181):0.0653025031):0.031141463):0.3269407966):0.1515888194):0.285438661,((((Q9WZW8:0.5991641048,(P0A8V0:0.3810008747,P54548:0.5718188243):0.6843178483):1.335462817,(Q3M8K9:1.776293415,Q8ZRM2:1.781103042):0.1950753048):0.6936141907,(((Q9RMI1:0.4141350573,(O31272:0.0152531209,Q6X1Y9:0.0214167283):0.1038501081):1.099592891,(((Q7BJM5:0.0001,Q9K2N0:0.0001):0.7803318445,((Q932P5:0.0001,(Q79MP6:0.0001,P52699:0.0001):0.0001):0.5271369857,(Q53BU1:0.2006163578,Q53BU0:0.2453727123):0.421394535):0.0754882927):0.2465183831,((Q8KI62:0.0001,P25910:0.0001):0.5281546364,(P04190:0.5746024369,(O08498:0.5313597033,(Q8GQK7:0.3438654271,A4GRB2:0.2196065671):0.2702706804):0.2676433626):0.2155921012):0.0953945982):0.0001):0.3550569155,((((Q4R6C1:0.0293092291,Q16775:0.0001):0.0515683091,(Q3B7M2:0.0532325717,O35952:0.061731866):0.0187517113):0.1829094556,(Q9DB32:0.5536638019,Q0VPW4:1.671551994):0.4155949457):0.3434105192,((A1A7Q3:0.0001,Q325T4:0.0291395284):1.128247905,(O24495:0.4639789891,(B9SU05:0.1416130581,(Q9SID3:0.0219918045,D7LD21:0.0193208751):0.1342849951):0.2484419134):0.1938130875):0.0789397303):1.174866741):0.3022711081):0.1571100226,((Q9K578:0.8256998206,Q89GW5:0.417991932):0.2510689976,(Q9AEF9:0.9191262081,P52700:0.5001428413):0.7362032978):0.4290648333):1.089719991):0.8691178895);
