# Supplementary material for: One origin for metallo-β-lactamase activity, or two? An investigation assessing a diverse set of reconstructed ancestral sequences based on a sample of phylogenetic trees
Source: J Mol Evol. 2014 Sep 4;79(3):117–29. doi: 10.1007/s00239-014-9639-7 (PMC4185109; doi:10.1007/s00239-014-9639-7)
Supplement: Supplementary file 2 — Supplementary material 1 (ZIP 1738 kb) [file 239_2014_9639_MOESM2_ESM.zip › Online_Rescources_to_submit_18_06_14/1_GASP/1.1 Bootstrap_sample_trees_and_alignment/86.newick]

(Q9WZL4:0.0001,A5IJ30:0.0038111281,((Q86QZ1:0.8599557546,Q9FDN7:0.3955578755):0.0642722467,((Q50497:0.1546047626,(E3GY45:0.1375972999,(Q58158:0.0445485338,A6UPE2:0.0835684594):0.1098648296):0.0271210661):0.0802025514,((((Q89GW5:0.4300242461,Q9K578:0.5773512941):0.3842815503,(P52700:0.4341140725,Q9AEF9:0.7001679478):0.5230460985):0.5580023955,(((O24495:0.5543111842,(B9SU05:0.1490904437,(Q9SID3:0.0016339354,D7LD21:0.0096714738):0.0767319615):0.2428381779):0.1020960006,((((Q16775:0.0001,Q4R6C1:0.0224411156):0.0362156728,(Q3B7M2:0.0464237482,O35952:0.0697239687):0.0370432502):0.1147771349,(Q9DB32:0.5204621311,Q0VPW4:1.398958158):0.6250873791):0.4145565374,(Q8ZRM2:2.144278414,(Q325T4:0.0226011505,A1A7Q3:0.0001073543):0.5731646509):0.4294841736):0.2155693273):0.6405484779,((P25910:0.0001,Q8KI62:0.0001):0.5282075716,(((Q53BU0:0.1765091554,Q53BU1:0.2241845197):0.4571685053,((Q7BJM5:0.0001,Q9K2N0:0.0001):0.7311142356,(Q79MP6:0.0001,(Q932P5:0.0001,P52699:0.0001):0.0001):0.3860232482):0.1840465291):0.0887544183,(P04190:0.6871176795,((Q9RMI1:0.3271279958,(O31272:0.0053981244,Q6X1Y9:0.0290613698):0.244647848):1.035121241,(O08498:0.486678755,(A4GRB2:0.2381569495,Q8GQK7:0.3703866567):0.1820207802):0.1925837097):0.1999025716):0.1365863778):0.1858964634):0.8136746324):0.4018125058):0.2705945129,(Q3M8K9:1.743904814,(Q9WZW8:0.6946653784,(P54548:0.5431720863,P0A8V0:0.3533688095):0.6304480699):0.7427322425):0.6966360243):1.384015471):0.2690903826):1.412763975);
