# Supplementary material for: One origin for metallo-β-lactamase activity, or two? An investigation assessing a diverse set of reconstructed ancestral sequences based on a sample of phylogenetic trees
Source: J Mol Evol. 2014 Sep 4;79(3):117–29. doi: 10.1007/s00239-014-9639-7 (PMC4185109; doi:10.1007/s00239-014-9639-7)
Supplement: Supplementary file 2 — Supplementary material 1 (ZIP 1738 kb) [file 239_2014_9639_MOESM2_ESM.zip › Online_Rescources_to_submit_18_06_14/1_GASP/1.1 Bootstrap_sample_trees_and_alignment/87.newick]

(Q9WZL4:0.0001,A5IJ30:0.0001,((Q86QZ1:0.8568493539,(Q9FDN7:0.2800012856,(Q50497:0.1536504502,(E3GY45:0.1037024058,(Q58158:0.0431251313,A6UPE2:0.1219389122):0.0802723855):0.0578084536):0.4898864644):0.2175074099):0.1846849075,(Q3M8K9:2.074413362,((((((Q325T4:0.0291634255,A1A7Q3:0.0001):1.086336988,((Q16775:0.0001,Q4R6C1:0.0407914745):0.0566333047,(O35952:0.0620490509,Q3B7M2:0.030591141):0.0142632029):0.510200628):0.130023367,(Q0VPW4:1.615500572,Q9DB32:0.6673497937):0.51254631):0.3001464713,(B9SU05:0.1434552742,(Q9SID3:0.0196373473,D7LD21:0.0012185776):0.1115514465):0.1498640883):0.2779624727,O24495:0.3045929141):0.9908298679,(((Q9WZW8:0.7122254155,(P54548:0.3758596742,P0A8V0:0.4419209306):0.5384737259):1.814164793,(Q8ZRM2:1.906455806,((Q9AEF9:0.7797094215,P52700:0.4876694439):0.0541002576,(Q9K578:0.7755685317,Q89GW5:0.5489824312):0.8570689355):0.5253625419):0.3769630411):0.1291432604,(((P25910:0.0001,Q8KI62:0.0001):0.6977526494,((Q53BU1:0.1240466959,Q53BU0:0.2779560015):0.5351954816,((Q9K2N0:0.0001,Q7BJM5:0.0001):0.7775886017,(P52699:0.0001,(Q79MP6:0.0001,Q932P5:0.0001):0.0001):0.5047938873):0.112598669):0.1306927669):0.0643142088,(P04190:0.5134496968,((Q9RMI1:0.0001,(O31272:0.040192472,Q6X1Y9:0.0235445742):0.6366814941):1.201184625,(O08498:0.5152944599,(Q8GQK7:0.2808373359,A4GRB2:0.2777127196):0.2552873913):0.0789816839):0.2014263347):0.169686809):0.8809381513):0.0911879811):0.7842895993):0.1501624963):0.9152892637);
