# Supplementary material for: One origin for metallo-β-lactamase activity, or two? An investigation assessing a diverse set of reconstructed ancestral sequences based on a sample of phylogenetic trees
Source: J Mol Evol. 2014 Sep 4;79(3):117–29. doi: 10.1007/s00239-014-9639-7 (PMC4185109; doi:10.1007/s00239-014-9639-7)
Supplement: Supplementary file 2 — Supplementary material 1 (ZIP 1738 kb) [file 239_2014_9639_MOESM2_ESM.zip › Online_Rescources_to_submit_18_06_14/1_GASP/1.1 Bootstrap_sample_trees_and_alignment/88.newick]

(A5IJ30:0.0163990012,Q9WZL4:0.0001,(Q86QZ1:0.8166556372,(Q9FDN7:0.346295523,((Q50497:0.2080927291,(E3GY45:0.1813602098,(Q58158:0.0569563268,A6UPE2:0.1184958379):0.0804904052):0.0434846629):0.0274699657,((Q3M8K9:2.729169685,(P0A8V0:0.2097023961,(P54548:0.4673748444,Q9WZW8:1.124852631):0.1837814079):0.8922990395):0.928916991,(((O24495:0.4898104148,(B9SU05:0.1203006661,(D7LD21:0.0130660482,Q9SID3:0.0092207696):0.1138255457):0.1281949821):0.2111588697,(((Q3B7M2:0.0031009093,(O35952:0.0886584137,(Q4R6C1:0.0411997514,Q16775:0.0001):0.0395780543):0.0456056219):0.3225548263,(Q9DB32:0.6073645986,Q0VPW4:1.494483182):0.5064577938):0.2575307508,(Q8ZRM2:1.871971691,(A1A7Q3:0.0001,Q325T4:0.021639286):0.1923537161):0.9909011867):0.1481065022):1.062386386,(((Q8KI62:0.0001,P25910:0.0001):0.6579290884,((P04190:0.4152121472,(O08498:0.3764470915,(Q8GQK7:0.2888708956,A4GRB2:0.2579767308):0.311260954):0.5369858688):0.2130183922,(((P52699:0.0001,(Q932P5:0.0001,Q79MP6:0.0001):0.0001):0.4879654808,(Q53BU1:0.147743736,Q53BU0:0.2113459085):0.5538253755):0.1568189849,((Q6X1Y9:0.0001,(Q9RMI1:0.5725368371,O31272:0.0231152605):0.0293810844):1.283617352,(Q7BJM5:0.0001,Q9K2N0:0.0001):0.3119878048):0.3984547118):0.1084544156):0.1526906984):0.6261116743,((Q9K578:0.5953231234,Q89GW5:0.4886663791):0.5630863295,(Q9AEF9:0.7852127318,P52700:0.4272878606):0.395159103):0.897152636):0.0828522734):0.2112589208):1.204945757):0.4095191735):0.2068373862):1.002319908);
