# Supplementary material for: One origin for metallo-β-lactamase activity, or two? An investigation assessing a diverse set of reconstructed ancestral sequences based on a sample of phylogenetic trees
Source: J Mol Evol. 2014 Sep 4;79(3):117–29. doi: 10.1007/s00239-014-9639-7 (PMC4185109; doi:10.1007/s00239-014-9639-7)
Supplement: Supplementary file 2 — Supplementary material 1 (ZIP 1738 kb) [file 239_2014_9639_MOESM2_ESM.zip › Online_Rescources_to_submit_18_06_14/1_GASP/1.1 Bootstrap_sample_trees_and_alignment/89.newick]

(A5IJ30:0.0001,Q9WZL4:0.0001,(((Q50497:0.1594637458,(E3GY45:0.1583387501,(Q58158:0.0703684142,A6UPE2:0.1245534195):0.0602490792):0.0788121004):0.4525634102,(Q9FDN7:0.4153412729,Q86QZ1:0.7869692291):0.093424366):0.3177808733,((Q9WZW8:0.8343553313,(P54548:0.4961887679,P0A8V0:0.4786583582):0.5614679587):1.919538997,(((Q9K578:0.7605681673,Q89GW5:0.4822766594):0.5038754131,(P52700:0.4301154152,((Q8ZRM2:1.216251741,Q3M8K9:2.05968586):1.605045722,Q9AEF9:0.5776442973):0.2924221169):0.4470674814):0.8727205862,(((Q325T4:0.0219426416,A1A7Q3:0.0001):0.9684247292,(O24495:0.3400647654,((B9SU05:0.2079892529,(Q9SID3:0.0227607913,D7LD21:0.0061563409):0.0760610669):0.0466350458,((Q3B7M2:0.0345124068,(O35952:0.0780836687,(Q16775:0.0001,Q4R6C1:0.0252843347):0.0778981629):0.0035500011):0.3652953038,(Q9DB32:0.5683391123,Q0VPW4:1.570961179):0.3221160775):0.5680753497):0.1700151289):0.3596670156):1.277262709,(((Q7BJM5:0.0001,Q9K2N0:0.0001):0.7999563212,(Q6X1Y9:0.0079882196,(O31272:0.0263025403,Q9RMI1:0.611831368):0.0134279392):0.9607734923):0.1568835589,((Q8KI62:0.0001,P25910:0.0001):0.7134314301,((Q932P5:0.0001,(P52699:0.0001,Q79MP6:0.0001):0.0001):0.5396879504,((Q53BU0:0.2550193236,Q53BU1:0.1655619753):0.3408690246,(P04190:0.5263660527,(O08498:0.3774060129,(A4GRB2:0.2198667557,Q8GQK7:0.254648467):0.3191751875):0.4434863834):0.2817536715):0.0267782673):0.1470217636):0.1415606056):0.4339270572):0.1912097813):0.1870569098):0.9097964807):0.903463348);
