# Supplementary material for: One origin for metallo-β-lactamase activity, or two? An investigation assessing a diverse set of reconstructed ancestral sequences based on a sample of phylogenetic trees
Source: J Mol Evol. 2014 Sep 4;79(3):117–29. doi: 10.1007/s00239-014-9639-7 (PMC4185109; doi:10.1007/s00239-014-9639-7)
Supplement: Supplementary file 2 — Supplementary material 1 (ZIP 1738 kb) [file 239_2014_9639_MOESM2_ESM.zip › Online_Rescources_to_submit_18_06_14/1_GASP/1.1 Bootstrap_sample_trees_and_alignment/9.newick]

(Q9WZL4:0.0054120715,A5IJ30:0.0001,((Q86QZ1:0.7312043642,(Q9FDN7:0.3396795235,(E3GY45:0.1338684912,(Q50497:0.2151636528,(Q58158:0.0563450478,A6UPE2:0.1695340081):0.0752155395):0.0529491118):0.4525695659):0.2423055931):0.4104997319,(Q3M8K9:1.381628984,((((Q9K578:0.508137607,Q89GW5:0.5358766909):0.3382786309,(P52700:0.3385129002,(Q8ZRM2:2.885875648,Q9AEF9:0.6871507458):0.4687012303):0.9838979231):0.4346137486,((Q9RMI1:0.4342132093,(Q6X1Y9:0.0199057304,O31272:0.0239065351):0.1389881675):0.9368176037,(((P52699:0.0001,(Q932P5:0.0001,Q79MP6:0.0001):0.0001):0.2885787209,((Q7BJM5:0.0001,Q9K2N0:0.0001):0.8755157718,(Q53BU0:0.1745696603,Q53BU1:0.1873010466):0.5406562143):0.1263143734):0.3853653195,((O08498:0.4012062445,(A4GRB2:0.3427266586,Q8GQK7:0.1913888678):0.251723672):0.2692439705,(P04190:0.5825755537,(Q8KI62:0.0001,P25910:0.0001):0.6877241534):0.2041747061):0.0338392996):0.1521115124):0.6023209069):0.2176711175,(((O24495:0.2696595828,(B9SU05:0.1046464677,(D7LD21:0.0144151828,Q9SID3:0.0072957257):0.1013303468):0.2312843315):0.1379231084,((Q325T4:0.0220420644,A1A7Q3:0.0001):1.125285411,((O35952:0.0302512324,(Q3B7M2:0.0545997197,(Q16775:0.0001,Q4R6C1:0.035462433):0.0600088332):0.0631286575):0.2252216467,(Q9DB32:0.4040566457,Q0VPW4:1.478399606):0.4332295912):0.2632383057):0.1967307115):0.7858924322,(Q9WZW8:0.6373911304,(P54548:0.403488901,P0A8V0:0.4390339792):0.6093596157):1.175923711):0.2483269369):0.679480623):0.900403195):0.7890952061);
