# Supplementary material for: One origin for metallo-β-lactamase activity, or two? An investigation assessing a diverse set of reconstructed ancestral sequences based on a sample of phylogenetic trees
Source: J Mol Evol. 2014 Sep 4;79(3):117–29. doi: 10.1007/s00239-014-9639-7 (PMC4185109; doi:10.1007/s00239-014-9639-7)
Supplement: Supplementary file 2 — Supplementary material 1 (ZIP 1738 kb) [file 239_2014_9639_MOESM2_ESM.zip › Online_Rescources_to_submit_18_06_14/1_GASP/1.1 Bootstrap_sample_trees_and_alignment/90.newick]

(Q9WZL4:0.0001,A5IJ30:0.0001,((Q86QZ1:0.8721480698,(Q9FDN7:0.3211264668,(Q50497:0.1589991521,(E3GY45:0.1441034023,(A6UPE2:0.0939572209,Q58158:0.053878094):0.0574411782):0.0263040265):0.2965823926):0.1202744251):0.4806270331,(Q3M8K9:1.788978571,((Q9WZW8:0.9542771956,(P54548:0.4962387745,P0A8V0:0.2889943415):0.1714762168):1.010691797,(((O24495:0.53761786,(B9SU05:0.1262715331,(Q9SID3:0.0159551556,D7LD21:0.0131337938):0.1070430969):0.0708444779):0.1033027648,((((Q4R6C1:0.0186457821,Q16775:0.0001):0.0411557524,(Q3B7M2:0.0633790487,O35952:0.0448930667):0.0340634137):0.2508430388,(Q9DB32:0.5239865083,Q0VPW4:1.816262982):0.4703067618):0.3094904109,(Q8ZRM2:1.856087257,(A1A7Q3:0.0107177007,Q325T4:0.0153661926):0.198089697):0.8791422896):0.1844234844):0.821358605,((P04190:0.4152281692,((((Q7BJM5:0.0001,Q9K2N0:0.0001):0.9904715554,(P52699:0.0001,(Q79MP6:0.0001,Q932P5:0.0001):0.0001):0.3265139091):0.0823951533,((Q8KI62:0.0001,P25910:0.0001):0.686450961,(Q53BU1:0.1235237155,Q53BU0:0.1773996962):0.2809804971):0.0891493701):0.2456134451,((Q9RMI1:0.3136920269,(Q6X1Y9:0.0337938074,O31272:0.0195765817):0.2017040554):1.361025562,(O08498:0.318530135,(A4GRB2:0.2618346659,Q8GQK7:0.2559433483):0.2303202003):0.1518875475):0.1775030432):0.2019777391):0.7571387415,((P52700:0.0816172559,Q9AEF9:1.058789095):0.6951420356,(Q9K578:0.590216969,Q89GW5:0.5360407472):0.506344165):0.4998168049):0.3038753284):0.5641003957):0.3701099117):0.857982998):0.5847216192);
