# Supplementary material for: One origin for metallo-β-lactamase activity, or two? An investigation assessing a diverse set of reconstructed ancestral sequences based on a sample of phylogenetic trees
Source: J Mol Evol. 2014 Sep 4;79(3):117–29. doi: 10.1007/s00239-014-9639-7 (PMC4185109; doi:10.1007/s00239-014-9639-7)
Supplement: Supplementary file 2 — Supplementary material 1 (ZIP 1738 kb) [file 239_2014_9639_MOESM2_ESM.zip › Online_Rescources_to_submit_18_06_14/1_GASP/1.1 Bootstrap_sample_trees_and_alignment/91.newick]

(A5IJ30:0.0001,Q9WZL4:0.0045226774,((Q86QZ1:0.8506638227,(Q9FDN7:0.3277941691,(Q50497:0.1464368458,(E3GY45:0.1511675877,(Q58158:0.0570575716,A6UPE2:0.1413064934):0.0676647593):0.0746138825):0.5286167074):0.2125977598):0.4809605449,(((Q9RMI1:0.5165968378,(Q6X1Y9:0.0392135052,O31272:0.0316725178):0.1316249501):0.8908790291,((((Q53BU0:0.2266607741,Q53BU1:0.1860445097):0.4411885355,(Q932P5:0.0001,(Q79MP6:0.0001,P52699:0.0001):0.0001):0.4767000505):0.0440312652,((P25910:0.0001,Q8KI62:0.0001):0.6571710143,(Q7BJM5:0.0001,Q9K2N0:0.0001):0.7114373055):0.2775274176):0.1196947403,(P04190:0.3949659979,(O08498:0.380441826,(Q8GQK7:0.2562551285,A4GRB2:0.3280739307):0.3366158074):0.3913879701):0.1469486887):0.384210192):0.640921157,(((Q325T4:0.0198812689,A1A7Q3:0.0132705885):1.11655616,((O24495:0.4117159564,(B9SU05:0.2328081644,(Q9SID3:0.016788388,D7LD21:0.0001):0.0735833897):0.2157089941):0.2647824422,(Q0VPW4:1.496183121,(((Q4R6C1:0.0301431419,Q16775:0.0001):0.0853144013,(Q3B7M2:0.0297931548,O35952:0.0738851495):0.0092069755):0.4328612399,Q9DB32:0.8589223256):0.1139620334):0.2170222244):0.1842226295):1.070421532,((Q9WZW8:0.6538622761,(P0A8V0:0.3656711072,P54548:0.4761099588):0.4513656711):1.116721971,((P52700:0.3910322783,((Q89GW5:0.5900521827,Q9K578:0.6604937794):0.9975022283,Q9AEF9:0.8515776354):0.1135293367):0.8354830151,(Q8ZRM2:1.376359811,Q3M8K9:1.877707983):0.2537747263):0.6995385563):0.3871783212):0.2051716454):1.264849954):0.5323292052);
