# Supplementary material for: One origin for metallo-β-lactamase activity, or two? An investigation assessing a diverse set of reconstructed ancestral sequences based on a sample of phylogenetic trees
Source: J Mol Evol. 2014 Sep 4;79(3):117–29. doi: 10.1007/s00239-014-9639-7 (PMC4185109; doi:10.1007/s00239-014-9639-7)
Supplement: Supplementary file 2 — Supplementary material 1 (ZIP 1738 kb) [file 239_2014_9639_MOESM2_ESM.zip › Online_Rescources_to_submit_18_06_14/1_GASP/1.1 Bootstrap_sample_trees_and_alignment/92.newick]

(A5IJ30:0.0179832632,Q9WZL4:0.0001,((Q86QZ1:0.8597060054,(Q9FDN7:0.5343707665,(Q50497:0.1744517246,(E3GY45:0.1153599985,(A6UPE2:0.1057938636,Q58158:0.0566283348):0.1196879187):0.0153698362):0.2660073184):0.2247284954):0.2866463274,(((Q89GW5:0.4429949851,Q9K578:0.6740869981):0.475430028,(Q9AEF9:0.6904116137,P52700:0.5356390066):0.4859793418):0.5101437476,(((Q8KI62:0.0001,P25910:0.0001):0.5644664779,(((Q9K2N0:0.0001,Q7BJM5:0.0001):0.7974349932,((P52699:0.0001,(Q932P5:0.0001,Q79MP6:0.0001):0.0001):0.4573321512,(Q53BU1:0.1879080064,Q53BU0:0.1767668236):0.4963980875):0.1682002738):0.1177236364,(P04190:0.6274268856,((Q9RMI1:0.2521216094,(Q6X1Y9:0.0001,O31272:0.0551902906):0.3202739481):1.241015884,(O08498:0.3248935049,(A4GRB2:0.2878506485,Q8GQK7:0.2506948538):0.3738866086):0.2489292839):0.2705206828):0.1814553575):0.1078108694):0.7792843402,(((B9SU05:0.1722670194,(Q9SID3:0.0196521317,D7LD21:0.0001):0.0863879871):0.1653362277,(((Q16775:0.0001,Q4R6C1:0.0236012605):0.0500624635,(Q3B7M2:0.0585864771,O35952:0.0765044027):0.0135468491):0.3129097617,(Q9DB32:0.4991251992,Q0VPW4:1.851587865):0.3499290768):0.6441114901):0.0317632495,(O24495:0.2653613467,((Q325T4:0.0386581727,A1A7Q3:0.0001):0.3977245291,((Q9WZW8:0.791452345,(P0A8V0:0.3830951081,P54548:0.3382493796):0.4064097289):1.235494726,(Q8ZRM2:1.561340862,Q3M8K9:2.01361338):0.9219474037):0.4718291512):0.737736552):0.190785376):0.8186946866):0.3260196531):1.180360123):0.8064864792);
