# Supplementary material for: One origin for metallo-β-lactamase activity, or two? An investigation assessing a diverse set of reconstructed ancestral sequences based on a sample of phylogenetic trees
Source: J Mol Evol. 2014 Sep 4;79(3):117–29. doi: 10.1007/s00239-014-9639-7 (PMC4185109; doi:10.1007/s00239-014-9639-7)
Supplement: Supplementary file 2 — Supplementary material 1 (ZIP 1738 kb) [file 239_2014_9639_MOESM2_ESM.zip › Online_Rescources_to_submit_18_06_14/1_GASP/1.1 Bootstrap_sample_trees_and_alignment/93.newick]

(Q325T4:0.0162217391,A1A7Q3:0.0001,(((B9SU05:0.1622708742,(Q9SID3:0.0440232136,D7LD21:0.0001):0.0958182039):0.1092911901,(O24495:0.2622147595,((A5IJ30:0.0001,((Q86QZ1:0.6797093373,(Q9FDN7:0.2502203626,(Q50497:0.1970741104,(E3GY45:0.1720647279,(Q58158:0.0884515401,A6UPE2:0.1485107114):0.0759976783):0.0707869374):0.4919882118):0.1552723775):0.8802564051,Q9WZL4:0.0001):0.0085680388):1.866196396,(((Q9RMI1:0.3871836257,(Q6X1Y9:0.0570605733,O31272:0.0133317757):0.2070150225):0.6914228252,((P25910:0.0001,Q8KI62:0.0001):0.7144506817,(((Q932P5:0.0001,(Q79MP6:0.0001,P52699:0.0001):0.0001):0.4688422539,(Q53BU1:0.2138032333,Q53BU0:0.1612166401):0.3866640023):0.1166207914,((O08498:0.4681759863,(A4GRB2:0.2886901856,Q8GQK7:0.3128125947):0.2863197157):0.3572837529,((Q7BJM5:0.0001,Q9K2N0:0.0001):0.5889490395,(P04190:0.3266954227,(P0A8V0:0.28411952,(P54548:0.2412281893,(Q9WZW8:0.680920716,(Q8ZRM2:1.67804882,Q3M8K9:2.346946218):1.184696214):0.4733968948):0.3717699663):1.753772181):0.2975939903):0.221914584):0.1357031538):0.1076354853):0.3394928228):0.2768172501,((Q9AEF9:0.8380515255,P52700:0.4187915657):0.2612201104,(Q89GW5:0.5254039882,Q9K578:0.7854381173):0.4253112835):0.8382631733):0.0713268954):0.7589841728):0.2129947246):0.2058634737,((Q3B7M2:0.0301181913,(O35952:0.0784302752,(Q16775:0.0001,Q4R6C1:0.0272662207):0.0721941129):0.0137243909):0.2578562523,(Q9DB32:0.5523268399,Q0VPW4:1.216753591):0.2811302021):0.4867876777):1.489682935);
