# Supplementary material for: One origin for metallo-β-lactamase activity, or two? An investigation assessing a diverse set of reconstructed ancestral sequences based on a sample of phylogenetic trees
Source: J Mol Evol. 2014 Sep 4;79(3):117–29. doi: 10.1007/s00239-014-9639-7 (PMC4185109; doi:10.1007/s00239-014-9639-7)
Supplement: Supplementary file 2 — Supplementary material 1 (ZIP 1738 kb) [file 239_2014_9639_MOESM2_ESM.zip › Online_Rescources_to_submit_18_06_14/1_GASP/1.1 Bootstrap_sample_trees_and_alignment/94.newick]

(Q9WZL4:0.0001,A5IJ30:0.0042055135,((Q86QZ1:0.8600320489,(Q9FDN7:0.3264812593,(Q50497:0.1921435103,(E3GY45:0.1514798183,(Q58158:0.084169082,A6UPE2:0.1681703069):0.0635539963):0.0452105445):0.3545951974):0.118433472):0.2406884673,((((Q89GW5:0.5084866151,Q9K578:0.8121333136):0.5300645406,(P52700:0.4322205285,Q9AEF9:0.9977704033):0.5308991757):0.3274968549,(((Q9RMI1:0.3915306583,(Q6X1Y9:0.0284528373,O31272:0.0717274885):0.1063862484):0.7260607602,((Q8KI62:0.0001,P25910:0.0001):0.5991168024,(((Q53BU1:0.1690354961,Q53BU0:0.241771069):0.44862283,((Q9K2N0:0.0001,Q7BJM5:0.0001):0.7940311812,(P52699:0.0001,(Q932P5:0.0001,Q79MP6:0.0001):0.0001):0.4966451768):0.1276793235):0.134518031,(P04190:0.5285559085,(O08498:0.4284711711,(A4GRB2:0.2972153281,Q8GQK7:0.2470929238):0.1848370386):0.4045595636):0.1734928629):0.1280235381):0.2171317535):0.4933941256,(O24495:0.2741390634,((B9SU05:0.189989733,(D7LD21:0.0173586182,Q9SID3:0.0152475604):0.1037188498):0.0388153118,(((Q3B7M2:0.0001,(O35952:0.0723476237,(Q4R6C1:0.0109474482,Q16775:0.0001):0.0629956677):0.0356747781):0.1790814896,(Q0VPW4:1.576462507,Q9DB32:0.6865086302):0.3375138849):0.2975333409,(Q8ZRM2:2.25578831,(Q325T4:0.0209541344,A1A7Q3:0.0109815059):0.399128814):0.8460660814):0.5277751463):0.3899371819):1.094095864):0.3113042897):0.6638036588,(Q3M8K9:2.577703998,(Q9WZW8:0.4428065369,(P54548:0.4437452741,P0A8V0:0.4417002157):0.8464702133):1.043863195):0.4926197855):0.6298184164):0.6863869413);
