# Supplementary material for: One origin for metallo-β-lactamase activity, or two? An investigation assessing a diverse set of reconstructed ancestral sequences based on a sample of phylogenetic trees
Source: J Mol Evol. 2014 Sep 4;79(3):117–29. doi: 10.1007/s00239-014-9639-7 (PMC4185109; doi:10.1007/s00239-014-9639-7)
Supplement: Supplementary file 2 — Supplementary material 1 (ZIP 1738 kb) [file 239_2014_9639_MOESM2_ESM.zip › Online_Rescources_to_submit_18_06_14/1_GASP/1.1 Bootstrap_sample_trees_and_alignment/95.newick]

(A5IJ30:0.00478488,Q9WZL4:0.0001,((Q86QZ1:0.8170580614,(Q9FDN7:0.4128486248,(E3GY45:0.1427459353,(Q50497:0.201852908,(Q58158:0.0750786074,A6UPE2:0.1603057154):0.0698255695):0.0353135492):0.3273900773):0.2202934629):0.6567607402,(Q3M8K9:1.266047821,(((P0A8V0:0.2319421478,(P54548:0.5213618607,Q9WZW8:1.286230976):0.117144698):2.023720396,(Q8ZRM2:1.43503011,((Q325T4:0.0342979498,A1A7Q3:0.0001):0.8612836804,((O24495:0.4827043237,(B9SU05:0.169294575,(D7LD21:0.0001,Q9SID3:0.0156917785):0.0512382709):0.0624817232):0.273094703,(Q0VPW4:1.277646917,(Q9DB32:0.8406057608,(O35952:0.0267280228,(Q3B7M2:0.0466280142,(Q16775:0.0001,Q4R6C1:0.0326583039):0.0536102914):0.0447476262):0.3500947092):0.1203886633):0.1917029561):0.3628145397):0.8371996111):0.4972479216):0.2550127845,((P04190:0.4346429714,(((P25910:0.0001,Q8KI62:0.0001):0.6937079636,((Q53BU1:0.103173747,Q53BU0:0.259483688):0.4974717994,((Q9K2N0:0.0001,Q7BJM5:0.0001):0.9536715909,(Q79MP6:0.0001,(Q932P5:0.0001,P52699:0.0001):0.0001):0.4838477155):0.0766062182):0.1412423976):0.2718142044,((Q9RMI1:0.2776676495,(Q6X1Y9:0.0436926303,O31272:0.0195974983):0.446114999):1.012632644,(O08498:0.5189237053,(A4GRB2:0.2742389244,Q8GQK7:0.247736971):0.2964065693):0.2069756268):0.1015767285):0.2498302874):0.940467124,((P52700:0.4574150632,Q9AEF9:0.8994979051):0.1219685316,(Q89GW5:0.5549841824,Q9K578:0.761396891):0.5606181972):0.8455588126):0.1693408776):0.7730542077):0.9586502112):0.7810386088);
