# Supplementary material for: One origin for metallo-β-lactamase activity, or two? An investigation assessing a diverse set of reconstructed ancestral sequences based on a sample of phylogenetic trees
Source: J Mol Evol. 2014 Sep 4;79(3):117–29. doi: 10.1007/s00239-014-9639-7 (PMC4185109; doi:10.1007/s00239-014-9639-7)
Supplement: Supplementary file 2 — Supplementary material 1 (ZIP 1738 kb) [file 239_2014_9639_MOESM2_ESM.zip › Online_Rescources_to_submit_18_06_14/1_GASP/1.1 Bootstrap_sample_trees_and_alignment/96.newick]

(Q9WZL4:0.0001,A5IJ30:0.008284752,((Q86QZ1:0.8796261705,(Q9FDN7:0.2726369433,(E3GY45:0.0653606736,(Q50497:0.2652463573,(Q58158:0.0538677179,A6UPE2:0.128410885):0.080330115):0.0824321955):0.5455878263):0.127243528):0.2929743212,(Q3M8K9:1.972290454,((((P04190:0.208080017,((O08498:0.480329156,(A4GRB2:0.2132665049,Q8GQK7:0.3091739886):0.227619836):0.3798452599,((Q9RMI1:0.3395884234,(Q6X1Y9:0.0143411928,O31272:0.0240835248):0.3636592623):1.023212438,(((Q932P5:0.0001,(P52699:0.0001,Q79MP6:0.0001):0.0001):0.3835168805,(Q53BU0:0.1743812255,Q53BU1:0.2027821333):0.545532771):0.0664323405,((Q8KI62:0.0001,P25910:0.0001):0.6845978117,(Q9K2N0:0.0001,Q7BJM5:0.0001):0.733813312):0.1435981537):0.1912466412):0.095812272):0.3823624264):0.6854807845,((Q89GW5:0.5908994889,Q9K578:0.648929896):0.9493714636,(P52700:0.2782871865,Q9AEF9:0.943249213):0.2366289881):0.5799984822):0.4172561194,(Q8ZRM2:1.294637066,((Q325T4:0.0393829137,A1A7Q3:0.0001):0.48229373,((O24495:0.5227770532,(B9SU05:0.1180499736,(Q9SID3:0.0185773465,D7LD21:0.0033254702):0.1145236176):0.1295125523):0.1685468511,(Q0VPW4:1.512504797,(Q9DB32:0.7975901216,((Q16775:0.0001,Q4R6C1:0.0187805569):0.030139345,(O35952:0.0770210022,Q3B7M2:0.0202619074):0.0098533736):0.235472554):0.2538028339):0.2614418178):0.4723536319):0.8070959082):0.5722809604):0.4325811084,(Q9WZW8:1.02260404,(P0A8V0:0.599274256,P54548:0.3549668816):0.3061408544):1.096582398):0.6495120042):0.504843606):0.7715265444);
