# Supplementary material for: One origin for metallo-β-lactamase activity, or two? An investigation assessing a diverse set of reconstructed ancestral sequences based on a sample of phylogenetic trees
Source: J Mol Evol. 2014 Sep 4;79(3):117–29. doi: 10.1007/s00239-014-9639-7 (PMC4185109; doi:10.1007/s00239-014-9639-7)
Supplement: Supplementary file 2 — Supplementary material 1 (ZIP 1738 kb) [file 239_2014_9639_MOESM2_ESM.zip › Online_Rescources_to_submit_18_06_14/1_GASP/1.1 Bootstrap_sample_trees_and_alignment/97.newick]

(A5IJ30:0.0044278846,Q9WZL4:0.0001,((Q86QZ1:0.6812765691,(Q9FDN7:0.2679346017,(E3GY45:0.1287119152,(Q50497:0.2205469153,(A6UPE2:0.1169834672,Q58158:0.0259621344):0.0733971166):0.0418366112):0.3440604877):0.2816631378):0.6999752699,(Q3M8K9:2.275270899,((((Q7BJM5:0.0001,Q9K2N0:0.0001):0.637837373,((P52699:0.0001,(Q932P5:0.0001,Q79MP6:0.0001):0.0001):0.4315242211,((Q8KI62:0.0001,P25910:0.0001):0.6597093881,(Q53BU1:0.1530772109,Q53BU0:0.2205766872):0.3998320143):0.159349383):0.1053646377):0.234315268,(P04190:0.5068107107,((Q9RMI1:0.4247436714,(Q6X1Y9:0.0262482073,O31272:0.024980437):0.1226659567):1.160443795,(O08498:0.1863373624,(Q8GQK7:0.2166855254,A4GRB2:0.2191484221):0.4324510863):0.1811686665):0.3233677734):0.00012651):0.6521114138,(((((B9SU05:0.1969889328,(D7LD21:0.0096841345,Q9SID3:0.0067507388):0.1221746168):0.1183635924,(((Q4R6C1:0.0437801495,Q16775:0.0001):0.0790823912,(O35952:0.0941137993,Q3B7M2:0.009085513):0.0221161233):0.347402334,(Q0VPW4:1.499618687,Q9DB32:0.4162761672):0.4017841478):0.491948831):0.2253654027,O24495:0.3873959168):0.0915848626,((Q8ZRM2:1.678594252,(Q325T4:0.0359898633,A1A7Q3:0.0001):0.4370525135):0.2243407288,(Q9WZW8:1.279638487,(P0A8V0:0.3768322203,P54548:0.4012833711):0.2194471525):1.636521887):0.5715042504):0.6867532847,((Q89GW5:0.4413288563,Q9K578:0.6770165492):0.5826784752,(Q9AEF9:1.196902339,P52700:0.5211771111):0.3584891662):0.640860611):0.1842310336):1.083160404):0.3514997773):0.2935764491);
