# Supplementary material for: One origin for metallo-β-lactamase activity, or two? An investigation assessing a diverse set of reconstructed ancestral sequences based on a sample of phylogenetic trees
Source: J Mol Evol. 2014 Sep 4;79(3):117–29. doi: 10.1007/s00239-014-9639-7 (PMC4185109; doi:10.1007/s00239-014-9639-7)
Supplement: Supplementary file 2 — Supplementary material 1 (ZIP 1738 kb) [file 239_2014_9639_MOESM2_ESM.zip › Online_Rescources_to_submit_18_06_14/1_GASP/1.1 Bootstrap_sample_trees_and_alignment/98.newick]

(A1A7Q3:0.0001,Q325T4:0.0276216267,(Q8ZRM2:2.089265887,(((B9SU05:0.1676058262,(D7LD21:0.0001,Q9SID3:0.0153199232):0.1489579147):0.1356694032,(O24495:0.3686913679,((((O08498:0.1771998509,(Q8GQK7:0.2984212483,A4GRB2:0.2147393234):0.3817123489):0.1501747507,(P04190:0.5709669865,((Q9RMI1:0.2761211158,(Q6X1Y9:0.0187238065,O31272:0.0337196071):0.222319006):1.079644845,(((P52699:0.0001,(Q79MP6:0.0001,Q932P5:0.0001):0.0001):0.4848985511,(Q53BU0:0.1792088457,Q53BU1:0.1860538114):0.3829664126):0.1768652357,((Q9K2N0:0.0001,Q7BJM5:0.0001):0.8276872477,(Q8KI62:0.0001,P25910:0.0001):0.6103366955):0.1457719318):0.1736762939):0.1901050589):0.1346084647):0.8363477331,((Q89GW5:0.3314351142,Q9K578:0.6864273216):0.3275626356,(P52700:0.2764024983,Q9AEF9:0.8333855472):0.4971650101):0.5729269757):0.140391687,(((A5IJ30:0.0092779009,Q9WZL4:0.0001):0.821311891,(Q86QZ1:0.8912107068,(Q9FDN7:0.5854706434,(E3GY45:0.1186469661,(Q50497:0.2388868785,(A6UPE2:0.0868490189,Q58158:0.0242176616):0.0986320679):0.0244905186):0.2853615637):0.1831429537):0.1302899084):1.016896372,(Q3M8K9:1.81209612,(Q9WZW8:0.8948939298,(P54548:0.2844808906,P0A8V0:0.6388293544):0.6390253295):1.258235498):0.4617472848):0.3750342618):1.140723458):0.2096157935):0.3735551783,(((Q4R6C1:0.0233270771,Q16775:0.0001):0.0168949581,(O35952:0.0784285805,Q3B7M2:0.0195477684):0.0399477112):0.3992468315,(Q9DB32:0.2767270756,Q0VPW4:1.680061757):0.654392358):0.1286223274):0.5408293156):0.6766058636);
