# Supplementary material for: One origin for metallo-β-lactamase activity, or two? An investigation assessing a diverse set of reconstructed ancestral sequences based on a sample of phylogenetic trees
Source: J Mol Evol. 2014 Sep 4;79(3):117–29. doi: 10.1007/s00239-014-9639-7 (PMC4185109; doi:10.1007/s00239-014-9639-7)
Supplement: Supplementary file 2 — Supplementary material 1 (ZIP 1738 kb) [file 239_2014_9639_MOESM2_ESM.zip › Online_Rescources_to_submit_18_06_14/1_GASP/1.1 Bootstrap_sample_trees_and_alignment/99.newick]

(Q9WZL4:0.0001,A5IJ30:0.0087883456,((Q86QZ1:0.742035894,(Q9FDN7:0.3066642799,(Q50497:0.124382047,(E3GY45:0.1498245269,(A6UPE2:0.1021510487,Q58158:0.0766865825):0.0992580795):0.0845500427):0.4309537491):0.0817537141):0.7295225795,((((Q9K578:0.8057001427,Q89GW5:0.380497774):0.5161770311,(Q9AEF9:0.8516163801,P52700:0.6159334872):0.2239021743):0.5737502115,((Q9WZW8:0.609578309,(P54548:0.365829183,P0A8V0:0.4231229675):0.5968752512):1.104352672,(Q3M8K9:2.292555843,Q8ZRM2:1.091088409):0.4531371156):1.061016164):0.2926180717,(((P04190:0.366243055,(O08498:0.3291235946,(A4GRB2:0.25310515,Q8GQK7:0.2154440412):0.2327187423):0.4837425683):0.0982810722,((Q9RMI1:0.4479351279,(O31272:0.0376528295,Q6X1Y9:0.0181900765):0.1520491889):0.910421961,(((P52699:0.0001,(Q932P5:0.0001,Q79MP6:0.0001):0.0001):0.4396331406,(Q53BU1:0.0545127469,Q53BU0:0.2564085811):0.4757945984):0.1547612257,((Q9K2N0:0.0001,Q7BJM5:0.0001):0.9277034647,(P25910:0.0001,Q8KI62:0.0001):0.6628404134):0.1033697549):0.1034018289):0.1512289096):0.2688683053,((O24495:0.5305800707,(B9SU05:0.139139289,(D7LD21:0.0212210013,Q9SID3:0.0117804643):0.0667821636):0.2055158124):0.1856005984,((A1A7Q3:0.0164078373,Q325T4:0.0041305291):0.9595192343,(((Q4R6C1:0.0125007298,Q16775:0.0001):0.0519110237,(Q3B7M2:0.0309160878,O35952:0.0639549015):0.0193487376):0.2024792967,(Q9DB32:0.6346187904,Q0VPW4:1.726530805):0.5463374304):0.4082628757):0.062868925):1.220206119):0.3884554926):1.350776243):0.4357314962);
