# Supplementary material for: One origin for metallo-β-lactamase activity, or two? An investigation assessing a diverse set of reconstructed ancestral sequences based on a sample of phylogenetic trees
Source: J Mol Evol. 2014 Sep 4;79(3):117–29. doi: 10.1007/s00239-014-9639-7 (PMC4185109; doi:10.1007/s00239-014-9639-7)
Supplement: Supplementary file 2 — Supplementary material 1 (ZIP 1738 kb) [file 239_2014_9639_MOESM2_ESM.zip › Online_Rescources_to_submit_18_06_14/1_GASP/1.1 Bootstrap_sample_trees_and_alignment/input_alignment.fasta]

>P52700
---------------------EVPLP------QLRAY--TVDASWLQ-------------
--PMAPLQIA-DH-TWQIGTE-D------LTALLV-Q-TPDGAV------LL----D---
--GGMPQMASHLLDNMK-ARG-----VTPR-------DLRLILLSHAHADHAGPVAELKR
RT--GA-------KVAAN------------AESAVLLARG--G-----------------
---------SDDLHFGDG---ITY---PPA------------------------------
---NAD---------RIV--MDGE-VITVG-----------------G---IVFTAHF--
-MAG--HTP---------------------------------------------------
--GS--TAWTWTDTRNGKPVRIAYADS-----------L---SAPGYQLQGNPRYPHLIE
DYR--RS----FATVRALP-CDVLLTPHPGASN-------------------------W-
DYAAGARAGAK-----A--LTCKAYA---DAA---------------------------E
QKFDGQLAKETAG-------------
>Q9AEF9   
--------------------------------------------WNG-------------
--EVTPFNVF-GN-TWYVGTA-G------LSAVLV-T-SPQGHV------LL----D---
--GALPQSAPLIIANIA-ALG-----FRIE-------DVKFILNSHAHWDHAGGIAALQA
AS--GA-------TVVAS------------ASGALGLQSGTNG-----------------
---------KDDPQFQAK---PVV---HVA------------------------------
---KVEKV-------KVV--GEGD-AIKLG-----------------P---LNLTAHM--
-TPG--HTP---------------------------------------------------
--GA--TTWTWTSCEGQRCLDVVYADS-----------LNPYSSGDFTYTGKGDGPDISA
SFA--AS----IAKVAALP-CDIILSVHPDSTG-------------------------V-
LDKAAKRSGEHNPFIDA--NACRAYA---ATA---------------------------D
AMLTKRLAKERGVALPAAAPAAQHAH
>Q9K578
--YPM---P-------N----PFPPF------RIAGN--LY-YVGTD-------------
--DLASYLIV----------------------------TPRGNI------LI----N---
--SDLEANVPM-------IKA-----SIKKLGFK-FSDTKILLISHAHFDHAAGSELIKQ
QT-KAK-------YMVMD----------------------------------------E-
---------DVSVILSGGKSDFHY------------------------------------
-ANDSST---YFTQSTVDKVLHDGERVELG-----------------G---TVLTAHL--
-TPG--HTR---------------------------------------------------
--GC--TTWTMKLKDHGKQYQAVIIGS----------IG---VNPGYKLVDNITYPKIAE
DYK--HS----IKVLESMR----CDIFLGSHAGMFDLKNKYVLLSKGQNNPFVDPT----
--------GCK-----N--YIEQKAN---DFY----------------------------
----TELKKQETG-------------
>Q89GW5      
--VAMKKWT-------A----PFEPF------QLIDN--IY-YVGTD-------------
--GIAVYVIK----------------------------TSQGLI------LM----D---
--TAMPQSTGM-------IKD-----NIAKLGFK-VADIKLILNTHAHLDHTGGFAEIKK
ET-GAQ--------LVAG----------------------------------------E-
---------RDKPLLEGG----YY------------------------------------
-PGDEKNEDLAFPAVKVDRAVKEGDRVTLG-----------------D---TTLTAHA--
-TPG--HSP---------------------------------------------------
--GC--TSWEMTVKD-GKEDREVLFFC----------SG---TVALNRLVGQPTYAGIVD
DYR--AT----FAKAKAMK----IDVLLGPHPEVYGMQAKRAEMKDGAPNPFIKPG----
--------ELV-----T--YATSLSE---DFD----------------------------
----KQLAKQTAA-------LEKK--
>Q8ZRM2
------------------------------------------------------------
-----------SMNLNSIPAFQD------NYIWVLTNDEGR-CV------IV----D---
--PGE--AAP-VLKAIAEHKW----------------MPEAIFLTHHHHDHVGGVKELLQ
HF-PQM-------TVYGP------------AETQD-------------------------
-----------------------------K------------------------------
---GAT---------HLV--GDGDTIRVLG-----------------E----KFTLFA--
-TPG--HTL---------------------------------------------------
--GH--VCYFS--------RPYLFCGDTLFS-----GGC---GRLFEG---------TPS
--QMYQS----LMKINSLPDDTLICCAHEYTLANIKFALSILPHDSFINEYYRKVKELRV
KK-QMTLPV-------ILKNERKINL---FLRTEDIDLINEINKETILQQPEARFAWLRS
KKDTF---------------------
>A1A7Q3
------------------------------------------------------------
------------------------------------------SI-----PAF----DDNY
IWVLNDEAGRCLIVDPGDAEP-----VLNAISAN-NWQPEAIFLTHHHHDHVGGVKELVE
KF-PQI-------VVYG------------PQETQDKGTTQ--VVKDGETAFVLGHEFSV-
---------IATPGHTLGHICYF--------SKPYLFCGDTLF---------SGGCGRLF
EG-TPSQ---MYQSIKKLSALPDDTLVCCA-----------------HE-YTLSNMKF--
-ALS--ILP---------------------------------------------------
--HDLSINDYYRKVKELRAKNQITLPVILKNERQINVFL---RTEDIDLINVINEETLLQ
QPEERFA----WLRSK--------------------------------------------
------------------------------------------------------------
--------------------------
>Q325T4    
------------------------------------------------------------
------------------------------------------SI-----PAF----DDNY
IWVLNDEAGRCLIVDPGDAEP-----VLNAITAN-NWQPEAIFLTHHHHDHVGGVKELVE
KF-PQI-------VVYG------------PQETQDKGTTQ--VVKDGETAFVLGHEFSV-
---------ITTPGHTLGHICYF--------SKPYLFCGDTLF---------SGGCGRLF
EG-TALQ---MYQSLKKLSALPDDTLVCCA-----------------HE-YTLSNMKF--
-ALS--IFP---------------------------------------------------
--HDLSINDYYRKVKELRAKNQITLPVILKNERQINVFL---RTEDIDLINGINEETLLQ
QPEERFA----WLRSK--------------------------------------------
------------------------KD---RF-----------------------------
--------------------------
>Q9SID3
----------------M----QIELV------PCLKD--NYAYILHD-------------
--EDTGTVGV---------------------------VDPSEAE-----PII----D---
------------------SLK-----RSGR-------NLTYILNTHHHYDHTGGNLEL-K
DR-YGA-------KVIGSAMDKDRI----PGIDMALKDGD--KWMFAGHEVHV-------
---------MDTPGHTKGHISLYF---PGSR---AIFTGDTMF---------SLSCGKLF
EGTPKQM---L-ASLQKITSLPDDTSIYCG-----------------HE-YTLSNSKF--
-ALS--LEP---------------------------------------------------
--NN--EVLQSY---------AAHVAE-------------------LRSKKLPTIPTTVK
MEKACNP----FLRSSNTDIRRALRI--PEAAD---------------------------
--------EAE-----ALGIIRKAKD---DF-----------------------------
--------------------------
>D7LD21    
----------------------IELV------PCLKD--NYAYILHD-------------
--EDTGTVGV---------------------------VDPSEAE-----PVI----D---
------------------SLK-----RSGR-------NLTYILNTHHHYDHTGGNLEL-K
DR-YGA-------KVIGSAMDKDRI----PGIDIALKDGD--KWMFAGHEVHV-------
---------MDTPGHTKGHISLYF---PGSR---AIFTGDTLF---------SLSCGKLF
EGTPKQM---L-ASLQKIISLPDDTSIYCG-----------------HE-YTLSNSKF--
-ALS--LEP---------------------------------------------------
--NN--EILQSY---------AAHVAE-------------------LRSKKLPTIPTTLK
MEKACNP----FLRSSNTDIRRALRI--PETAD---------------------------
--------EAE-----ALGIIRKAKD---DF-----------------------------
--------------------------
>B9SU05    
----------------------IELV------PCLRD--NYAYLLHD-------------
--MDTGTVGV---------------------------VDPSEAV-----PII----D---
------------------ALT-----KKNR-------NLTYILNTHHHHDHTGGNEEL-K
AR-YGA-------KVIGPGTDRDRI----PGIDIVLNDGD--KWMFAGHEVLV-------
---------METPGHTRGHISFYF---PGSG---SIFTGDTLF---------SLSCGKLF
EGTPEQM---H-SSLGKIMSLPDDTNIYCG-----------------HE-YTLSNSKF--
-ALS--IEP---------------------------------------------------
--NN--EALRSY---------AAHVTH-------------------LRSKSLPT------
-----------------------------GGAA---------------------------
--------QEQ-----NPCV----------------------------------------
--------------------------
>O24495
------------------------------------------------------------
-----------------------------------------LKI-----ELVPCSKDNYA
YLLHDEDTGTVGVVDPSEAAP-----VIEALSRKN-WNLTYILNTHHHDDHIGGNAELKE
RYG--A-------KVIGSAVDKDRI----PGIDILLKDSD--KWMFAGHEVR------I-
---------LDTPGHTQGHISFYFP------GSATIFTGDLIY---------SLSCGTLS
EG-TPEQ---MLSSLQKIVSLPDDTNIYCGRENTAGNLKFALSVEPKNETLQSYATRV--
-AHL--RSQ---------------------------------------------------
--GLPSIPTTVKVEKACNPFLRISSKDIRKSLSIPDSAT---EAEAL-------------
------------------------------------------------------------
------------------------------------------------------------
--------------------------
>Q16775 
----------------M----KVEVL------PALTD--NYMYLVID-------------
--DETKEAAI---------------------------VDPVQPQ-----KVV----D---
------------------AAR-----KHGV-------KLTTVLTTHHHWDHAGGNEKLVK
LE-SGL-------KVYGG---DDRI----GALTHKITHLS--TLQVGSLNVKC-------
---------LATPCHTSGHIC-YFVSKPGGSEPPAVFTGDTLF---------VAGCGKFY
EGTADEM---CKALLEVLGRLPPDTRVYCG-----------------HE-YTINNLKF--
-ARH--VEP---------------------------------------------------
--GN--AAIREK---------LAWAKE-------------------KYSIGEPTVPSTLA
EEFTYNP----FMRVREKTVQQH-----AGETD---------------------------
--------PVT-----TMRAVRREKD---QFK----------------------------
---------MPRD-------------
>Q4R6C1    
---------------------KVEVL------PALTD--NYMYLVID-------------
--DETKEAAI---------------------------VDPVQPQ-----KVL----D---
------------------AAR-----KHGV-------KLTTVLTTHHHWDHAGGNEKLVK
LQ-SGL-------KVYGG---DDRI----GALTHKITHLS--TLQVGSLNVKC-------
---------LATPCHTSGHIC-YFVSRPGGSEPPAVFTGDTLF---------VAGCGKFY
EGTADEM---CKALLEVLGRLPPDTRVYCG-----------------HE-YTINNLKF--
-ARH--VEP---------------------------------------------------
--GN--AAIQEK---------LAWAKE-------------------KYSIGEPTVPSTLA
EEFTYNP----FMRVREKTVQQH-----ARETD---------------------------
--------PVT-----TMRAVRKEKD---EFK----------------------------
---------M----------------
>Q3B7M2    
---------------------KVELL------PALTD--NYMYLLID-------------
--EDTKEAAI---------------------------VDPVQPQ-----KVV----E---
------------------TAR-----KHGV-------KLTTVLTTHHHWDHAGGNEKLVK
LE-PGL-------KVYGG---DDRI----GALTHKVTHLS--TLQVGSLHVKC-------
---------LSTPCHTSGHIC-YFVTKPNSPEPPAVFTGDTLF---------VAGCGKFY
EGTADEM---YKALLEVLGRLPADTRVYCG-----------------HE-YTINNLKF--
-ARH--VEP---------------------------------------------------
--DN--TAVREK---------LAWAKE-------------------KYSIGEPTVPSTIA
EEFTYNP----FMRVREKTVQQH-----AGETE---------------------------
--------PVA-----TMRAIRKEKD---QFK----------------------------
---------MPRD-------------
>O35952    
---------------------KIELL------PALTD--NYMYLIID-------------
--EDTQEAAV---------------------------VDPVQPQ-----KVI----E---
------------------TVK-----KHRV-------KLTTVLTTHHHWDHAGGNEKLVK
LE-PGL-------KVYGG---DDRI----GALTHKVTHLS--TLEVGSLSVKC-------
---------LSTPCHTSGHIC-YFVSKPGSSEPSAVFTGDTLF---------VAGCGKFY
EGTADEM---YKALLEVLGRLPPDTKVICG-----------------HE-YTVNNLKF--
-ARH--VEP---------------------------------------------------
--GN--TAVQEK---------LAWAKE-------------------KNAIGEPTVPSTLA
EEFTYNP----FMRVKEKTVQQH-----AGETD---------------------------
--------PVT-----TMRAIRREKD---QFK----------------------------
---------VPRD-------------
>Q9DB32
------------------------------------------------------------
------------------------------------------KV-----KVIPVLEDNYM
YLIIEEHTREAVAIDVAVAER-----LLEIAGREG-VSLTMVLSTHHHWDHTRGNAELAH
ILPGLA-------VLGA----DERI----CALTRRLEHGE--GLQFGAIHVRCLLTP---
-------------GHTSGHMSYFLWE-DDCPDSPALFSGDAL---------SVAGCGWHL
EDTAQQM---YQSLAKTLGTLPPETKVFCGHEHTLSNLEFAQKVEPCNE-HVQAKLSW--
-AQE--RDD---------------------------------------------------
--EDIPTVPSTLGEELMYNPFLRVTEDAVRAFTGQVAPA---QVLEALCRE---------
------------------------------------------------------------
------------------------------------------------------------
--------------------------
>Q0VPW4    
------------------------------------------------------------
--------------------------------QLTPIGDNAWRMLARNPGMMTGPGTN-S
YLFGKD---SLTVIDPGPEDREHLQSLLQAARSLN-KPITQVIVTHTHRDHSPGALALVA
ATG--A-------RCLGPWVPDDGLQDESWDADTLLAEGD--TVDCGGDMLT------A-
---------IETPGHVGNHLCYL-------SEQGLLFTGDHLIQGSTVVIAPPSGC---M
QAYFASL---RKLQNRGIKLMAP------GHGDVITNP----------EKILIHTLAH--
-RQK--REDKVL--------------------------------DSLSKDAQPLATLVTA
VYDDVPAFLHGVAQLSLSAHLIKLAEDGKAAET---TSG---WVLAG-------------
------------------------------------------------------------
------------------------------------------------------------
--------------------------
>Q9WZL4 
--------------HHP----KIWTE------RIFDDPEIYVLRIDDDRIRYFEA-VWEI
PEGISYNAYL---------------------------VKLNGAN-----VLI----D---
--GWKGNYAKEFIDALSKIVD-----PK---------EITHIIVNHTEPDHSGSLPATLK
TIGHDV-------EIIAS-----------------NFGKR--LLEGFY-GIKD--VTVV-
---------KDGEEREIGGKKFKFV-TPWL------------------------------
--HWPD---------T-VTYL--D-GILFS-----------------C---DVGGGYL--
--LP--EIL---------------------------------------------------
--DDSNESVVERYLPHVTKYIVTVIGH---------------------------YKNYIL
-----EG----AEKLSSL----KIKALLPGHGLIWK------------------------
---------KD-----PQRL-LNHYV---SVA----------------------------
-----------KG-------------
>A5IJ30    
-------------------------------------PEIYVLRIDDDRIRYFEA-VWEI
PEGISYNAYL---------------------------VKLNGAN-----VLI----D---
--GWKGNYAKEFIDALSKIVD-----PK---------EITHIIVNHTEPDHSGSLPATLK
TIGHDV-------EIIAS-----------------NFGKR--LLEGFY-GIKD--VTVV-
---------KDGEEREIGGKKFKFVMTPWL------------------------------
--HWPD---------TMVTYL--D-GILFG-----------------C---DVGGGYL--
--LP--EIL---------------------------------------------------
--DDSNESVVERYLPHVTKYIVTVIGH---------------------------YKNYIL
-----EG----AEKLSSL----EIKALLPGHGLIWK------------------------
---------KD-----PQRL-LNHYV----------------------------------
--------------------------
>Q86QZ1
----------------K----YVQDQ------EMIPG--VYWVGIVDWMVRIFHG--YHT
DEGSSYNSYF---------------------------ID-DECP-----TVI----D---
--SVKYPFAEEWLSRIAACCP-----LD---------KIKYVVMNHAEGDHASSLKDHYH
KF-TNA-------TFVCT-----------------KKCQE--HLKILY-GMEKATWLIV-
---------DDKYTLKIGKRTLKFIPVPLL------------------------------
--HWPD---------STFTYCPED-KILFS-----------------N---DGFGQHY--
-ATS--RRW---------------------------------------------------
--AD--ECDVSHVMHLFKEYTANILGL---------------------------FSAQMR
-----KA----LEVASTV----EIKYILSAHGVSWR------------------------
---------GD-----AMGLAIAEYD---RWS----------------------------
-----------K--------------
>Q50497
----------------M----KAAAK------RISDG--VYWTGVLDWDLRNYHG---YT
LQGTTYNAYL---------------------------VCGDEGV-----ALI----D---
--NSYPGTFDELMARVEDALQ-----QVGME------RVDYIIQNHVEKDHSGVLVELHR
RF-PEA-------PIYCT-----------------EVAVK--GLLKHYPSLREAEFMTV-
---------KTGDVLDLGGKTLTFLETPLL------------------------------
--HWPD---------SMFTLLDED-GILFS-----------------N---DAFGQHL--
-CCP--QRL---------------------------------------------------
--DR--EIPEYILMDAARKFYANLITP---------------------------LSKLVL
-----KK----FDEVKELGLLERIQMIAPSHGQIW-------------------------
---------TD-----PMKI-IEAYT---GWA----------------------------
-----------T--------------
>E3GY45    
----------------------AKAV------KIKDG--VYWVGVLDWDIRIYHG---YT
LKGTTYNAYL---------------------------VFGEDKT-----CLI----D---
--NTYPGTETQLWARIKDALE-----KEKRE------KIDVIVQNHVERDHSGALPQIHK
KF-PEA-------PIYCT-----------------EIAVD--GLKKHYPQLKNADFIEV-
---------KTGDKLDLGNKTLAFVEAFLL------------------------------
--HWPD---------SMFTLLVED-GILFP-----------------N---DAFGQHL--
-CYP--QRY---------------------------------------------------
--DY--EIPEYVLMDAAQKFYANLITP---------------------------LSKRVL
-----KK----FKEIEDLGLLNKIKMIAPSHGQIW-------------------------
---------TD-----PMKI-IGAYK---DWA----------------------------
--------------------------
>Q58158    
----------------------SRRS------KIADG--VYWVGVLDWDIRMYHG---YT
LKGTTYNAYL---------------------------VFGDEKV-----ALI----D---
--NTYPGTSAQMWGRIKDAFE-----KEGRE----F-KIDVIVQNHVEKDHSGALPEIHK
KF-PDA-------PIYCT-----------------EVAVE--GLKKHYPSLKDAQFKVV-
---------HTGDTVDLGGKTLTFLEAPLL------------------------------
--HWPD---------SMFTFYNEG-GILFS-----------------N---DAFGQHL--
-CFPAHKRF---------------------------------------------------
--DK--DIPEYVLMDANQKFYANLITP---------------------------LSKLVL
-----KK----FEEVIQLGLLEKIKMIAPSHGQIW-------------------------
---------TD-----PMKV-IKAYQ---DFA----------------------------
--------------------------
>A6UPE2    
-----------------------DAV------KISDG--VYWVGTYDWDIRSYHG---YT
LKGTTYNAYL---------------------------VFGTEKV-----ALI----D---
--NVYPGTSAQMWGRIKDAFE-----KEGRK----Y-NIDVIVQNHVEKDHSGALVEITK
KF-PES-------NIYCT-----------------EVAVE--GLKKHYTGLKDAPFKVV-
---------KSLESVDLGGKTLTFLEAPLL------------------------------
--HWPD---------SMFTLYGEE-GILFS-----------------N---DAFGQHL--
-CYT--KRF---------------------------------------------------
--DN--EIPENVLMDANQKFYANLITP---------------------------LSKLVL
-----KK----FEQVISLGLLENIKMIAPSHGQIW-------------------------
---------TD-----PMKV-ISAYQ---DFA----------------------------
--------------------------
>Q9FDN7
----------------S----QPVA--------ITDG--IYWVGAVDWNIRYFHGPAFST
HRGTTYNAYL---------------------------IV-DDKT-----ALV----D---
--TVYEPFKEELIAKLKQIKD-----PV---------KLDYLVVNHTESDHAGAFPAIME
LC-PDA-------HVLCT-----------------QRAFD--SLKAHYSHI-DFNYTIV-
---------KTGTSVSLGKRSLTFIEAPML------------------------------
--HWPD---------SMFTYVPEE-ALLLP-----------------N---DAFGQHI--
-ATS--VRF---------------------------------------------------
--DD--QVDAGLIMDEAAKYYANILMP---------------------------FSNLIT
-----KK----LDEIQKINL--AIKTIAPSHGIIWR------------------------
---------KD-----PGRI-IEAYA---RWA----------------------------
-----------E--------------
>O08498
---------------------DVKIE------KLKDN--LYVYTTYN-------------
--TFNG-TKY------------------AANAVYL--VTDKGVV------VI----D---
--CPWGEDKFKSFTDE--IYK-----KHGK-------KVIMNIATHSHDDRAGGLEYFGK
I---GA-------KTYST------------KMTDSILAKE--NKPRAQYTFDN-------
---------NKSFKVGKSEFQVYY---PGK------------------------------
-GHTAD---------NVVVWFPKE-KVLVG-----------------G---CIIKSAD--
-S----KDL---------------------------------------------------
--GY--IG-------------EAYVND---------------------------WTQSVH
NIQ--QK----FSGAQYVV---------AGHDD-------------------------W-
--------KDQ-----R--SIQHT-L---DLI----------------------------
---NEYQQKQ----------------
>A4GRB2
-----------------------QVKDFVIEPPIKNN--LHIYKTFG-------------
--VFGG-KEY------------------SANSMYL--VTKKGVV------LF----D---
--VPWEKVQYQSLMDT--IKK-----RHNL-------PVVAVFATHSHDDRAGDLSFFNN
K---GI-------KTYAT------------AKTNEFLKKD--GKATSTEIIKT-------
---------GKPYRIGGEEFVVDF---LGE------------------------------
-GHTAD---------NVVVWFPKY-NVLDG-----------------G---CLVKSNS--
-A----TDL---------------------------------------------------
--GY--IK-------------EANVEQ---------------------------WPKTIN
KLK--AK----YSKATLII---------PGHDE-------------------------W-
--------KGG-----G--HVEHT-L---ELL----------------------------
---NK---K-----------------
>Q8GQK7    
-----------------------QID------PINNN--LFVYQTFN-------------
--SFNG-VEY------------------NANGMYL--VTNKGIV------LF----D---
--VPWQKSQYQELNDM--LQE-----KYNL-------PVIAVFATHSHDDRAGDLSFYNE
L---NI-------PTYAT------------SLTNSKLKKE--GKATSKFEIEL-------
---------GKTYKFGNEKFVFEY---FGE------------------------------
-GHTSD---------NVVVWFPKY-KVLNG-----------------G---CLIKGAD--
-A----VNL---------------------------------------------------
--GY--TG-------------EANVVE---------------------------WPKTVH
KLV--AK----HPTIKQVI---------PGHDN-------------------------W-
--------KAT-----G--HIENT-F---KLL----------------------------
---EK---K-----------------
>P04190
---------TVIKNETG----TISIS------QLNKN--VWVHTELG-------------
--SFNG-EAV------------------PSNGLVL--NTSKGLV------LV----D---
--SSWDDKLTKELIEM--VEK-----KFQK-------RVTDVIITHAHADRIGGIKTLKE
R---GI-------KAHST------------ALTAELAKKN--GYEEPLGDLQT-------
---------VTNLKFGNMKVETFY---PGK------------------------------
-GHTED---------NIVVWLPQY-NILVG-----------------G---CLVKSTS--
-A----KDL---------------------------------------------------
--GN--VA-------------DAYVNE---------------------------WSTSIE
NVL--KR----YRNINAVV---------PGHGE-------------------------V-
--------GDK-----G--LLLHT-L---DLL----------------------------
---K----------------------
>P25910 
--AQK---SVKISDD-------ISIT------QLSDK--VYTYVSLA-------------
--EIE--GMV------------------PSNGMIV--INNHQAA------LL----D---
--TPINDAQTETLVNW--VAD-----SLHA-------KVTTFIPNHWHGDCIGGLGYLQK
K---GV-------QSYAN------------QMTIDLAKEK--GLPVPEHGFTD-------
---------SLTVSLDGMPLQCYY---LGG------------------------------
-GHATD---------NIVVWLPTE-NILFG-----------------G---CMLKDNQ--
-A----TSI---------------------------------------------------
--GN--IS-------------DADVTA---------------------------WPKTLD
KVK--AK----FPSARYVV---------PGHGD-------------------------Y-
--------GGT-----E--LIEHT-K---QIV----------------------------
---NQYIESTSKP-------------
>Q8KI62    
------------SDD-------ISIT------QLSDK--VYTYVSLA-------------
--EIEGWGMV------------------PSNGMIV--INNHQAA------LL----D---
--TPINDAQTETLVNW--VAD-----SLHA-------KVTTFIPNHWHGDCIGGLGYLQK
K---GV-------QSYAN------------QMTIDLAKEK--GLPVPEHGFTD-------
---------SLTVSLDGMPLQCYY---LGG------------------------------
-GHATD---------NIVVWLPTE-NILFG-----------------G---CMLKDNQ--
-A----TSI---------------------------------------------------
--GN--IS-------------DADVTA---------------------------WPKTLD
KVK--AK----FPSARYVV---------PGHGD-------------------------Y-
--------GGT-----E--LIEHT-K---QIV----------------------------
---NQYIESTSKP-------------
>Q79MP6
-AESL---P------------DLKIE------KLDEG--VYVHTSFE-------------
--EVNGWGVV------------------PKHGLVV--LVNAEAY------LI----D---
--TPFTAKDTEKLVTWF-VER-------GY-------KIKGSISSHFHSDSTGGIEWLNS
R---SI-------PTYAS------------ELTNELLKKD--GKVQATNSFSG-------
----------VNYWLVKNKIEVFY---PGP------------------------------
-GHTPD---------NVVVWLPER-KILFG-----------------G---CFIKPYG--
-L----------------------------------------------------------
--GN--LG-------------DANIEA---------------------------WPKSAK
LLK--SK----YGKAKLVV---------PSHSE-------------------------V-
--------GDA-----S--LLKLTLE---QAV----------------------------
---KGLNESK----------------
>P52699
----L---P------------DLKIE------KLDEG--VYVHTSFE-------------
--EVNGWGVV------------------PKHGLVV--LVNAEAY------LI----D---
--TPFTAKDTEKLVTWF-VER-------GY-------KIKGSISSHFHSDSTGGIEWLNS
R---SI-------PTYAS------------ELTNELLKKD--GKVQATNSFSG-------
----------VNYWLVKNKIEVFY---PGP------------------------------
-GHTPD---------NVVVWLPER-KILFG-----------------G---CFIKPYG--
-L----------------------------------------------------------
--GN--LG-------------DANIEA---------------------------WPKSAK
LLK--SK----YGKAKLVV---------PSHSE-------------------------V-
--------GDA-----S--LLKLTLE---QAV----------------------------
---KGLNES-----------------
>Q932P5 
--ESL---P------------DLKIE------KLDEG--VYVHTSFE-------------
--EVNGWGVV------------------PKHGLVV--LVNAEAY------LI----D---
--TPFTAKDTEKLVTWF-VER-------GY-------KIKGSISSHFHSDSTGGIEWLNS
R---SI-------PTYAS------------ELTNELLKKD--GKVQATNSFSG-------
----------VNYWLVKNKIEVFY---PGP------------------------------
-GHTPD---------NVVVWLPER-KILFG-----------------G---CFIKPYG--
-L----------------------------------------------------------
--GN--LG-------------DANIEA---------------------------WPKSAK
LLK--SK----YGKAKLVV---------PSHSE-------------------------V-
--------GDA-----S--LLKLTLE---QAV----------------------------
---KGLNESK----------------
>Q53BU0    
--QQP---T------------ELFLS------PLVPD--VYLHQSYK-------------
--QVSGFGLV------------------ESNGLVV--VQNKQAF------II----D---
--TPWTDSDTAKLVDWI-TQQ-------GL-------TVTASISTHSHQDRAGGIGYLNS
Q---GI-------ATWVS------------DKTQRLLTAN--KLSTASHTFRT-------
----------KQHTLQQQLIEVYD---LGA------------------------------
-GHTVD---------NLLVWLPKQ-QILFG-----------------G---CLIKSLSSR
TL----------------------------------------------------------
--GY--TG-------------EADLEQ---------------------------WPLTVA
KVQ--AQ----FIQAKIVV---------PGHGK-------------------------I-
--------GDT-----S--LLSHTIDLLTQ------------------------------
--------------------------
>Q53BU1    
TIQSV---T-------SSLEGQLSIS------KLADG--VYLHHSYK-------------
--NVSNFGLV------------------EANGLVV--IKDKQAF------II----D---
--TPWTDNDTQKLVDWI-TQQ-------GF-------IPVASISTHSHQDRAGGIGYLNR
Q---GI-------TTTVS------------ETTQQILTEN--DKTTAKSTFTG-------
----------MQYIMKTDLVEVYD---LGA------------------------------
-GHTKD---------NLVVWLPTQ-QILFG-----------------G---CLIKSLNSS
TL----------------------------------------------------------
--GY--TG-------------EADLQQ---------------------------WPLTIA
KVQ--AQ----FPQVKIVV---------PGHGQ-------------------------V-
--------GDK-----A--LLEHTIELLIPKN----------------------------
---ETVNSSS----------------
>Q9K2N0
---EY---PTVSEIPVG----EVRLY------QIADG--VWSHIATQ-------------
--SFDG-AVY------------------PSNGLIV--RDGDELL------LI----D---
--TAWGAKNTAALLAE--IEK-----QIGL-------PVTRAVSTHFHDDRVGGVDVLRA
A---GV-------ATYAS------------PSTRRLAEVE--GNEIPTHSLEGLSSSGD-
---------AVRF----GPVELFY---PGA------------------------------
-AHSTD---------NLVVYVPSA-SVLYG-----------------G---CAI--YE--
-LSR--TSA---------------------------------------------------
--GN--VA-------------DADLAE---------------------------WPTSIE
RIQ--QH----YPEAQFVI---------PGHGL-------------------------P-
--------GGL-----D--LLKHT-T---NVV----------------------------
---KAHTN------------------
>Q7BJM5
---EY---PTVSEIPVG----EVRLY------QIADG--VWSHIATQ-------------
--SFDG-AVY------------------PSNGLIV--RDGDELL------LI----D---
--TAWGAKNTAALLAE--IEK-----QIGL-------PVTRAVSTHFHDDRVGGVDVLRA
A---GV-------ATYAS------------PSTRRLAEVE--GNEIPTHSLEGLSSSGD-
---------AVRF----GPVELFY---PGA------------------------------
-AHSTD---------NLVVYVPSA-SVLYG-----------------G---CAI--YE--
-LSR--TSA---------------------------------------------------
--GN--VA-------------DADLAE---------------------------WPTSIE
RIQ--QH----YPEAQFVI---------PGHGL-------------------------P-
--------GGL-----D--LLKHT-T---NVV----------------------------
--------------------------
>Q6X1Y9    
----------------------MSLT------QVSGP--VYV------------------
---VEDNYYV------------------QENSMVY--FGAKGVT------VV----G---
--ATWTPDTARELHKL--IKR-----VSSK-------PVLEVINNNYHTDRAGGNAYWKS
I---GA-------KVVST------------RQTRELMKSD--WAEIVAFTRKGLPEYPDL
PLVLPNVVHDGDFTLQEGKLRAFY---AGP------------------------------
-AHTPD---------GIFVYFPDE-QVLYG-----------------N---CILK-----
------EKL---------------------------------------------------
--GN--LS-------------FADVKA---------------------------YPQTLE
RLK--AM----KLPIKTVV---------GGHDS-------------------------P-
-------LHGP-----E--LIDHY-E---ALI----------------------------
---KAATHS-----------------
>O31272    
-------------------------Q------QVSGP--VYV------------------
---VEDNYYV------------------QENSMVY--FGAKGVT------VV----G---
--ATWTPDTARELHKL--IKR-----VSRK-------PVLEVINTNYHTDRAGGNAYWKS
I---GA-------KVIST------------RQTRDLMKSD--WAEIVAFTRKGLPEYPDL
PLVLPNVVHEGDFTLQEGKLRAFY---LGP------------------------------
-AHSPD---------GIFVYFPDQ-QVLYG-----------------N---CILK-----
------EKL---------------------------------------------------
--GN--LS-------------FADVKA---------------------------YPQTLE
RLK--AM----KLPIKTVV---------GGHDS-------------------------P-
-------LHGP-----E--LIDHY-E---ALI----------------------------
---KAASQS-----------------
>Q9RMI1
---------------------NLTLT------HFKGP--LYI------------------
---VEDKEYV------------------QENSMVY--IGTDGIT------II----G---
--ATWTPETAETLYKE--IRK-----VSPL-------PINEVINTNYHTDRAGGNAYWKT
L---GA-------KIVAT------------QMTYDLQKSQ--WGSIVNFTRQGNNKYPNL
EKSLPDTVFPGDFNLQNGSIRAMY---LGE------------------------------
-AHTKD---------GIFVYFPAE-RVLYG-----------------N---CILK-----
------ENL---------------------------------------------------
--GN--MS-------------FANRTE---------------------------YPKTLE
KLK--GLIEQGELKVDSII---------AGHDT-------------------------P-
-------IHDV-----G--LIDHY-L---TLL----------------------------
---EKAPK------------------
>Q3M8K9
------------------------------------------------------------
-----GKSLHRPD-LYSWSTF-NPARNIDFNGFAW-I-RP-EGN-----ILI----D---
--PVA--LSNHDWKHLE-SLG----------------GVVWIVLTNSD--HVRSAKEIAD
QT--YT-------KIAGP------------VAEKENFP----------------------
-----------------------------I------------------------------
---YCD---------RWL--SDGD-E-LVP----------------------GLKVEL--
-QGS--KTP---------------------------------------------------
--GE--LALLLE-------ETTLITGDLVRAYRAGGLEI---LPDEKL---------NKQ
KVV--AS----VRRLAALEKVEAVLVGDGW------------------------------
------SVFRD-----GR-DRLKELV---ATLA---------------------------
--------------------------
>Q9WZW8   
------------------------------------------------------------
---IIGFS-----KALFST--------------WI--YYSPERI------LF----D---
----AGEGVSTTL---GSKVY----------------AFKYVFLTHGHVDHIAGLWGVVN
IRNNGMGDREKPLDVFYP------------EGNRAVE-----------------------
---------EYTEFIKRANPDLRF---SFN------------------------------
-----------------VHPLKEGERVFLRNAGGFKRYVQPFRTKHVSSE-VSFGYHI--
FEVR--RKLKKE------------FQGLDSKEI-----SRLVKEKGRDFVTEEYHKKVLT
ISGD---SLALDP--EEIRGTELLIHECTF-LDARDRRY---------------------
------KNHAAIDEVMESVKAAGVKKVILYHIS---------------------------
-----TRYIRQ------LKSVIKKYR---EEMPDVEILYMD------PRKVFEM------
--------------------------
>P54548    
-----------------------------------------------------------M
ELLFLGTGAGIPAKARNVTSVALKLLEERRS-VW----------------LF----D---
----CGEATQHQILHTTIKPR----------------KIEKIFITHMHGDHVYGLPGLLG
SRS--FQGGEDELTVYGP------------KGIKAFI-----------------------
---------ETSLAVTKTHLT--Y---PLA------------------------------
-----------------IQEIEEGI-VF---EDDQFI-VTAVSVIH--GV-EAFGYRVQE
KDVP--GSLKADVLKEMNIPPGPVYQKIKKGETVTLEDGRII--NGNDFLEPPKKGRSVV
FSGD---TRVSDKLKELARDCDVLVHEATFAKEDRKLAY---------------------
-----DYYHSTTEQAAVTAKEARAKQLILTHIS---------------------------
-----ARYQGD-----ASLELQKEAV---DVFPNSVAAY-DFLEVNVPRG----------
--------------------------
>P0A8V0    
-----------------------------------------------------------M
ELIFLGTSAGVPTRTRNVTAILLNLQHPTQSGLW----------------LF----D---
----CGEGTQHQLLHTAFNPG----------------KLDKIFISHLHGDHLFGLPGLLC
SRS--MSGIIQPLTIYGP------------QGIREFV-----------------------
---------ETALRISGSWTD--Y---PLE------------------------------
-----------------IVEIGAGE-IL---DDGLRK-VTAYPLEH--PL-ECYGYRIEE
HDKP--GALNAQALKAAGVPPGPLFQELKAGKTITLEDGRQI--NGADYLAAPVPGKALA
IFGD---TGPCDAALDLAKGVDVMVHEATLDITMEAKAN---------------------
-----SRGHSSTRQAATLAREAGVGKLIITHVS---------------------------
-----SRYDDK-----GCQHLLRECR---SIFPATELAN-DFTVFNV-------------
--------------------------
