# Supplementary material for: One origin for metallo-β-lactamase activity, or two? An investigation assessing a diverse set of reconstructed ancestral sequences based on a sample of phylogenetic trees
Source: J Mol Evol. 2014 Sep 4;79(3):117–29. doi: 10.1007/s00239-014-9639-7 (PMC4185109; doi:10.1007/s00239-014-9639-7)
Supplement: Supplementary file 2 — Supplementary material 1 (ZIP 1738 kb) [file 239_2014_9639_MOESM2_ESM.zip › Online_Rescources_to_submit_18_06_14/1_GASP/1.2 GASP_ trees_out/out_28.newick]

(
(
45 P0A8V0:0.450000,
(
44 P54548:0.140000,
43 Q9WZW8:1.130000)
86:0.100000)
88:0.460000,
(
(
(
(
38 Q7BJM5:0.000000,
37 Q9K2N0:0.000000)
79:0.960000,
(
(
33 P52699:0.000000,
(
32 Q79MP6:0.000000,
34 Q932P5:0.000000)
64:0.000000)
73:0.630000,
(
(
36 Q53BU1:0.110000,
35 Q53BU0:0.210000)
63:0.500000,
(
(
30 P25910:0.000000,
31 Q8KI62:0.000000)
56:0.320000,
(
41 Q9RMI1:0.520000,
(
39 Q6X1Y9:0.020000,
40 O31272:0.030000)
48:0.020000)
55:1.090000)
62:0.190000)
72:0.060000)
78:0.030000)
83:0.360000,
(
29 P04190:0.290000,
(
26 O08498:0.290000,
(
27 A4GRB2:0.130000,
28 Q8GQK7:0.320000)
71:0.310000)
77:0.480000)
82:0.120000)
85:0.470000,
(
(
(
(
11 O24495:0.370000,
(
10 B9SU05:0.060000,
(
08 Q9SID3:0.020000,
09 D7LD21:0.010000)
54:0.150000)
61:0.050000)
70:0.090000,
(
(
05 Q8ZRM2:2.010000,
(
07 Q325T4:0.020000,
06 A1A7Q3:0.010000)
53:0.010000)
60:1.000000,
(
(
15 O35952:0.040000,
(
14 Q3B7M2:0.030000,
(
12 Q16775:0.010000,
13 Q4R6C1:0.020000)
46:0.060000)
47:0.040000)
52:0.060000,
(
16 Q9DB32:0.040000,
17 Q0VPW4:1.610000)
51:0.670000)
59:0.220000)
69:0.370000)
76:1.370000,
(
(
03 Q9K578:0.680000,
04 Q89GW5:0.190000)
68:1.140000,
(
02 Q9AEF9:1.100000,
01 P52700:0.020000)
67:0.060000)
75:0.840000)
81:0.140000,
(
42 Q3M8K9:2.420000,
(
(
22 E3GY45:0.110000,
(
23 Q58158:0.040000,
24 A6UPE2:0.130000)
58:0.100000)
66:0.030000,
(
21 Q50497:0.080000,
(
(
20 Q86QZ1:1.070000,
25 Q9FDN7:0.030000)
50:0.030000,
(
19 A5IJ30:0.010000,
18 Q9WZL4:0.000000)
49:1.240000)
57:0.620000)
65:0.130000)
74:0.840000)
80:0.270000)
84:0.020000)
87:0.000000)
;
