# Supplementary material for: One origin for metallo-β-lactamase activity, or two? An investigation assessing a diverse set of reconstructed ancestral sequences based on a sample of phylogenetic trees
Source: J Mol Evol. 2014 Sep 4;79(3):117–29. doi: 10.1007/s00239-014-9639-7 (PMC4185109; doi:10.1007/s00239-014-9639-7)
Supplement: Supplementary file 2 — Supplementary material 1 (ZIP 1738 kb) [file 239_2014_9639_MOESM2_ESM.zip › Online_Rescources_to_submit_18_06_14/1_GASP/1.2 GASP_ trees_out/out_74.newick]

(
(
43 Q9WZW8:1.100000,
(
45 P0A8V0:0.550000,
44 P54548:0.160000)
86:0.050000)
88:0.490000,
(
(
(
18 Q9WZL4:0.010000,
19 A5IJ30:0.000000)
83:0.980000,
(
20 Q86QZ1:1.060000,
(
25 Q9FDN7:0.330000,
(
22 E3GY45:0.120000,
(
21 Q50497:0.240000,
(
23 Q58158:0.040000,
24 A6UPE2:0.130000)
63:0.060000)
70:0.040000)
75:0.280000)
79:0.020000)
82:0.060000)
85:1.310000,
(
(
(
29 P04190:0.260000,
(
(
26 O08498:0.410000,
(
28 Q8GQK7:0.230000,
27 A4GRB2:0.210000)
62:0.220000)
69:0.400000,
(
(
37 Q9K2N0:0.000000,
38 Q7BJM5:0.000000)
61:0.890000,
(
(
34 Q932P5:0.000000,
(
33 P52699:0.000000,
32 Q79MP6:0.000000)
52:0.000000)
56:0.560000,
(
(
36 Q53BU1:0.090000,
35 Q53BU0:0.230000)
51:0.610000,
(
(
31 Q8KI62:0.000000,
30 P25910:0.000000)
48:0.140000,
(
41 Q9RMI1:0.440000,
(
40 O31272:0.020000,
39 Q6X1Y9:0.030000)
46:0.070000)
47:1.160000)
50:0.170000)
55:0.120000)
60:0.030000)
68:0.300000)
74:0.080000)
78:0.990000,
(
42 Q3M8K9:2.460000,
(
05 Q8ZRM2:2.240000,
(
01 P52700:0.220000,
(
02 Q9AEF9:0.590000,
(
04 Q89GW5:0.110000,
03 Q9K578:0.830000)
54:0.560000)
59:0.310000)
67:0.020000)
73:0.200000)
77:0.110000)
81:0.050000,
(
11 O24495:0.150000,
(
(
10 B9SU05:0.130000,
(
08 Q9SID3:0.010000,
09 D7LD21:0.020000)
66:0.100000)
72:0.170000,
(
(
(
14 Q3B7M2:0.020000,
(
15 O35952:0.080000,
(
13 Q4R6C1:0.020000,
12 Q16775:0.010000)
49:0.060000)
53:0.020000)
58:0.030000,
(
16 Q9DB32:0.030000,
17 Q0VPW4:1.600000)
57:0.690000)
65:0.290000,
(
06 A1A7Q3:0.010000,
07 Q325T4:0.020000)
64:1.380000)
71:0.260000)
76:0.220000)
80:1.610000)
84:0.210000)
87:0.000000)
;
