# Supplementary material for: One origin for metallo-β-lactamase activity, or two? An investigation assessing a diverse set of reconstructed ancestral sequences based on a sample of phylogenetic trees
Source: J Mol Evol. 2014 Sep 4;79(3):117–29. doi: 10.1007/s00239-014-9639-7 (PMC4185109; doi:10.1007/s00239-014-9639-7)
Supplement: Supplementary file 2 — Supplementary material 1 (ZIP 1738 kb) [file 239_2014_9639_MOESM2_ESM.zip › Online_Rescources_to_submit_18_06_14/1_GASP/1.2 GASP_ trees_out/out_87.newick]

(
(
43 Q9WZW8:0.870000,
(
44 P54548:0.270000,
45 P0A8V0:0.410000)
86:0.150000)
88:0.630000,
(
(
05 Q8ZRM2:2.140000,
(
(
02 Q9AEF9:0.860000,
01 P52700:0.130000)
80:0.020000,
(
03 Q9K578:0.720000,
04 Q89GW5:0.190000)
79:0.980000)
83:0.210000)
85:0.340000,
(
(
(
(
30 P25910:0.000000,
31 Q8KI62:0.000000)
74:0.730000,
(
(
36 Q53BU1:0.060000,
35 Q53BU0:0.260000)
69:0.600000,
(
(
37 Q9K2N0:0.000000,
38 Q7BJM5:0.000000)
61:0.720000,
(
33 P52699:0.000000,
(
32 Q79MP6:0.000000,
34 Q932P5:0.000000)
53:0.000000)
60:0.190000)
68:0.100000)
73:0.070000)
78:0.090000,
(
29 P04190:0.560000,
(
(
41 Q9RMI1:0.010000,
(
40 O31272:0.030000,
39 Q6X1Y9:0.020000)
59:0.540000)
67:1.420000,
(
26 O08498:0.530000,
(
28 Q8GQK7:0.270000,
27 A4GRB2:0.170000)
58:0.110000)
66:0.010000)
72:0.230000)
77:0.410000)
82:0.930000,
(
(
(
(
(
(
07 Q325T4:0.020000,
06 A1A7Q3:0.010000)
52:1.120000,
(
(
12 Q16775:0.000000,
13 Q4R6C1:0.030000)
49:0.040000,
(
15 O35952:0.080000,
14 Q3B7M2:0.040000)
48:0.020000)
51:0.180000)
57:0.050000,
(
17 Q0VPW4:1.430000,
16 Q9DB32:0.140000)
56:0.770000)
65:0.400000,
(
10 B9SU05:0.160000,
(
08 Q9SID3:0.020000,
09 D7LD21:0.010000)
55:0.080000)
64:0.160000)
71:0.120000,
11 O24495:0.230000)
76:1.330000,
(
42 Q3M8K9:4.000000,
(
(
20 Q86QZ1:0.970000,
(
25 Q9FDN7:0.130000,
(
21 Q50497:0.150000,
(
22 E3GY45:0.120000,
(
23 Q58158:0.040000,
24 A6UPE2:0.130000)
46:0.090000)
47:0.080000)
50:0.510000)
54:0.050000)
63:0.030000,
(
18 Q9WZL4:0.010000,
19 A5IJ30:0.000000)
62:1.170000)
70:0.000000)
75:1.170000)
81:0.020000)
84:0.020000)
87:0.000000)
;
