# Supplementary material for: One origin for metallo-β-lactamase activity, or two? An investigation assessing a diverse set of reconstructed ancestral sequences based on a sample of phylogenetic trees
Source: J Mol Evol. 2014 Sep 4;79(3):117–29. doi: 10.1007/s00239-014-9639-7 (PMC4185109; doi:10.1007/s00239-014-9639-7)
Supplement: Supplementary file 2 — Supplementary material 1 (ZIP 1738 kb) [file 239_2014_9639_MOESM2_ESM.zip › Online_Rescources_to_submit_18_06_14/1_GASP/1.3 GASP_sequences_out/out_1.fasta]

>01 P52700
---------------------EVPLP------QLRAY--TVDASWLQ---------------PMAPLQIA-DH-TWQIGTE-D------LTALLV-Q-TPDGAV------LL----D-----GGMPQMASHLLDNMK-ARG-----VTPR-------DLRLILLSHAHADHAGPVAELKRRT--GA-------KVAAN------------AESAVLLARG--G--------------------------SDDLHFGDG---ITY---PPA---------------------------------NAD---------RIV--MDGE-VITVG-----------------G---IVFTAHF---MAG--HTP-----------------------------------------------------GS--TAWTWTDTRNGKPVRIAYADS-----------L---SAPGYQLQGNPRYPHLIEDYR--RS----FATVRALP-CDVLLTPHPGASN-------------------------W-DYAAGARAGAK-----A--LTCKAYA---DAA---------------------------EQKFDGQLAKETAG-------------
>02 Q9AEF9
--------------------------------------------WNG---------------EVTPFNVF-GN-TWYVGTA-G------LSAVLV-T-SPQGHV------LL----D-----GALPQSAPLIIANIA-ALG-----FRIE-------DVKFILNSHAHWDHAGGIAALQAAS--GA-------TVVAS------------ASGALGLQSGTNG--------------------------KDDPQFQAK---PVV---HVA---------------------------------KVEKV-------KVV--GEGD-AIKLG-----------------P---LNLTAHM---TPG--HTP-----------------------------------------------------GA--TTWTWTSCEGQRCLDVVYADS-----------LNPYSSGDFTYTGKGDGPDISASFA--AS----IAKVAALP-CDIILSVHPDSTG-------------------------V-LDKAAKRSGEHNPFIDA--NACRAYA---ATA---------------------------DAMLTKRLAKERGVALPAAAPAAQHAH
>03 Q9K578
--YPM---P-------N----PFPPF------RIAGN--LY-YVGTD---------------DLASYLIV----------------------------TPRGNI------LI----N-----SDLEANVPM-------IKA-----SIKKLGFK-FSDTKILLISHAHFDHAAGSELIKQQT-KAK-------YMVMD----------------------------------------E----------DVSVILSGGKSDFHY-------------------------------------ANDSST---YFTQSTVDKVLHDGERVELG-----------------G---TVLTAHL---TPG--HTR-----------------------------------------------------GC--TTWTMKLKDHGKQYQAVIIGS----------IG---VNPGYKLVDNITYPKIAEDYK--HS----IKVLESMR----CDIFLGSHAGMFDLKNKYVLLSKGQNNPFVDPT------------GCK-----N--YIEQKAN---DFY--------------------------------TELKKQETG-------------
>04 Q89GW5
--VAMKKWT-------A----PFEPF------QLIDN--IY-YVGTD---------------GIAVYVIK----------------------------TSQGLI------LM----D-----TAMPQSTGM-------IKD-----NIAKLGFK-VADIKLILNTHAHLDHTGGFAEIKKET-GAQ--------LVAG----------------------------------------E----------RDKPLLEGG----YY-------------------------------------PGDEKNEDLAFPAVKVDRAVKEGDRVTLG-----------------D---TTLTAHA---TPG--HSP-----------------------------------------------------GC--TSWEMTVKD-GKEDREVLFFC----------SG---TVALNRLVGQPTYAGIVDDYR--AT----FAKAKAMK----IDVLLGPHPEVYGMQAKRAEMKDGAPNPFIKPG------------ELV-----T--YATSLSE---DFD--------------------------------KQLAKQTAA-------LEKK--
>05 Q8ZRM2
-----------------------------------------------------------------------SMNLNSIPAFQD------NYIWVLTNDEGR-CV------IV----D-----PGE--AAP-VLKAIAEHKW----------------MPEAIFLTHHHHDHVGGVKELLQHF-PQM-------TVYGP------------AETQD------------------------------------------------------K---------------------------------GAT---------HLV--GDGDTIRVLG-----------------E----KFTLFA---TPG--HTL-----------------------------------------------------GH--VCYFS--------RPYLFCGDTLFS-----GGC---GRLFEG---------TPS--QMYQS----LMKINSLPDDTLICCAHEYTLANIKFALSILPHDSFINEYYRKVKELRVKK-QMTLPV-------ILKNERKINL---FLRTEDIDLINEINKETILQQPEARFAWLRSKKDTF---------------------
>06 A1A7Q3
------------------------------------------------------------------------------------------------------SI-----PAF----DDNYIWVLNDEAGRCLIVDPGDAEP-----VLNAISAN-NWQPEAIFLTHHHHDHVGGVKELVEKF-PQI-------VVYG------------PQETQDKGTTQ--VVKDGETAFVLGHEFSV----------IATPGHTLGHICYF--------SKPYLFCGDTLF---------SGGCGRLFEG-TPSQ---MYQSIKKLSALPDDTLVCCA-----------------HE-YTLSNMKF---ALS--ILP-----------------------------------------------------HDLSINDYYRKVKELRAKNQITLPVILKNERQINVFL---RTEDIDLINVINEETLLQQPEERFA----WLRSK----------------------------------------------------------------------------------------------------------------------------------
>07 Q325T4
------------------------------------------------------------------------------------------------------SI-----PAF----DDNYIWVLNDEAGRCLIVDPGDAEP-----VLNAITAN-NWQPEAIFLTHHHHDHVGGVKELVEKF-PQI-------VVYG------------PQETQDKGTTQ--VVKDGETAFVLGHEFSV----------ITTPGHTLGHICYF--------SKPYLFCGDTLF---------SGGCGRLFEG-TALQ---MYQSLKKLSALPDDTLVCCA-----------------HE-YTLSNMKF---ALS--IFP-----------------------------------------------------HDLSINDYYRKVKELRAKNQITLPVILKNERQINVFL---RTEDIDLINGINEETLLQQPEERFA----WLRSK--------------------------------------------------------------------KD---RF-------------------------------------------------------
>08 Q9SID3
----------------M----QIELV------PCLKD--NYAYILHD---------------EDTGTVGV---------------------------VDPSEAE-----PII----D---------------------SLK-----RSGR-------NLTYILNTHHHYDHTGGNLEL-KDR-YGA-------KVIGSAMDKDRI----PGIDMALKDGD--KWMFAGHEVHV----------------MDTPGHTKGHISLYF---PGSR---AIFTGDTMF---------SLSCGKLFEGTPKQM---L-ASLQKITSLPDDTSIYCG-----------------HE-YTLSNSKF---ALS--LEP-----------------------------------------------------NN--EVLQSY---------AAHVAE-------------------LRSKKLPTIPTTVKMEKACNP----FLRSSNTDIRRALRI--PEAAD-----------------------------------EAE-----ALGIIRKAKD---DF-------------------------------------------------------
>09 D7LD21
----------------------IELV------PCLKD--NYAYILHD---------------EDTGTVGV---------------------------VDPSEAE-----PVI----D---------------------SLK-----RSGR-------NLTYILNTHHHYDHTGGNLEL-KDR-YGA-------KVIGSAMDKDRI----PGIDIALKDGD--KWMFAGHEVHV----------------MDTPGHTKGHISLYF---PGSR---AIFTGDTLF---------SLSCGKLFEGTPKQM---L-ASLQKIISLPDDTSIYCG-----------------HE-YTLSNSKF---ALS--LEP-----------------------------------------------------NN--EILQSY---------AAHVAE-------------------LRSKKLPTIPTTLKMEKACNP----FLRSSNTDIRRALRI--PETAD-----------------------------------EAE-----ALGIIRKAKD---DF-------------------------------------------------------
>10 B9SU05
----------------------IELV------PCLRD--NYAYLLHD---------------MDTGTVGV---------------------------VDPSEAV-----PII----D---------------------ALT-----KKNR-------NLTYILNTHHHHDHTGGNEEL-KAR-YGA-------KVIGPGTDRDRI----PGIDIVLNDGD--KWMFAGHEVLV----------------METPGHTRGHISFYF---PGSG---SIFTGDTLF---------SLSCGKLFEGTPEQM---H-SSLGKIMSLPDDTNIYCG-----------------HE-YTLSNSKF---ALS--IEP-----------------------------------------------------NN--EALRSY---------AAHVTH-------------------LRSKSLPT-----------------------------------GGAA-----------------------------------QEQ-----NPCV------------------------------------------------------------------
>11 O24495
-----------------------------------------------------------------------------------------------------LKI-----ELVPCSKDNYAYLLHDEDTGTVGVVDPSEAAP-----VIEALSRKN-WNLTYILNTHHHDDHIGGNAELKERYG--A-------KVIGSAVDKDRI----PGIDILLKDSD--KWMFAGHEVR------I----------LDTPGHTQGHISFYFP------GSATIFTGDLIY---------SLSCGTLSEG-TPEQ---MLSSLQKIVSLPDDTNIYCGRENTAGNLKFALSVEPKNETLQSYATRV---AHL--RSQ-----------------------------------------------------GLPSIPTTVKVEKACNPFLRISSKDIRKSLSIPDSAT---EAEAL---------------------------------------------------------------------------------------------------------------------------------------------------------------
>12 Q16775
----------------M----KVEVL------PALTD--NYMYLVID---------------DETKEAAI---------------------------VDPVQPQ-----KVV----D---------------------AAR-----KHGV-------KLTTVLTTHHHWDHAGGNEKLVKLE-SGL-------KVYGG---DDRI----GALTHKITHLS--TLQVGSLNVKC----------------LATPCHTSGHIC-YFVSKPGGSEPPAVFTGDTLF---------VAGCGKFYEGTADEM---CKALLEVLGRLPPDTRVYCG-----------------HE-YTINNLKF---ARH--VEP-----------------------------------------------------GN--AAIREK---------LAWAKE-------------------KYSIGEPTVPSTLAEEFTYNP----FMRVREKTVQQH-----AGETD-----------------------------------PVT-----TMRAVRREKD---QFK-------------------------------------MPRD-------------
>13 Q4R6C1
---------------------KVEVL------PALTD--NYMYLVID---------------DETKEAAI---------------------------VDPVQPQ-----KVL----D---------------------AAR-----KHGV-------KLTTVLTTHHHWDHAGGNEKLVKLQ-SGL-------KVYGG---DDRI----GALTHKITHLS--TLQVGSLNVKC----------------LATPCHTSGHIC-YFVSRPGGSEPPAVFTGDTLF---------VAGCGKFYEGTADEM---CKALLEVLGRLPPDTRVYCG-----------------HE-YTINNLKF---ARH--VEP-----------------------------------------------------GN--AAIQEK---------LAWAKE-------------------KYSIGEPTVPSTLAEEFTYNP----FMRVREKTVQQH-----ARETD-----------------------------------PVT-----TMRAVRKEKD---EFK-------------------------------------M----------------
>14 Q3B7M2
---------------------KVELL------PALTD--NYMYLLID---------------EDTKEAAI---------------------------VDPVQPQ-----KVV----E---------------------TAR-----KHGV-------KLTTVLTTHHHWDHAGGNEKLVKLE-PGL-------KVYGG---DDRI----GALTHKVTHLS--TLQVGSLHVKC----------------LSTPCHTSGHIC-YFVTKPNSPEPPAVFTGDTLF---------VAGCGKFYEGTADEM---YKALLEVLGRLPADTRVYCG-----------------HE-YTINNLKF---ARH--VEP-----------------------------------------------------DN--TAVREK---------LAWAKE-------------------KYSIGEPTVPSTIAEEFTYNP----FMRVREKTVQQH-----AGETE-----------------------------------PVA-----TMRAIRKEKD---QFK-------------------------------------MPRD-------------
>15 O35952
---------------------KIELL------PALTD--NYMYLIID---------------EDTQEAAV---------------------------VDPVQPQ-----KVI----E---------------------TVK-----KHRV-------KLTTVLTTHHHWDHAGGNEKLVKLE-PGL-------KVYGG---DDRI----GALTHKVTHLS--TLEVGSLSVKC----------------LSTPCHTSGHIC-YFVSKPGSSEPSAVFTGDTLF---------VAGCGKFYEGTADEM---YKALLEVLGRLPPDTKVICG-----------------HE-YTVNNLKF---ARH--VEP-----------------------------------------------------GN--TAVQEK---------LAWAKE-------------------KNAIGEPTVPSTLAEEFTYNP----FMRVKEKTVQQH-----AGETD-----------------------------------PVT-----TMRAIRREKD---QFK-------------------------------------VPRD-------------
>16 Q9DB32
------------------------------------------------------------------------------------------------------KV-----KVIPVLEDNYMYLIIEEHTREAVAIDVAVAER-----LLEIAGREG-VSLTMVLSTHHHWDHTRGNAELAHILPGLA-------VLGA----DERI----CALTRRLEHGE--GLQFGAIHVRCLLTP----------------GHTSGHMSYFLWE-DDCPDSPALFSGDAL---------SVAGCGWHLEDTAQQM---YQSLAKTLGTLPPETKVFCGHEHTLSNLEFAQKVEPCNE-HVQAKLSW---AQE--RDD-----------------------------------------------------EDIPTVPSTLGEELMYNPFLRVTEDAVRAFTGQVAPA---QVLEALCRE-----------------------------------------------------------------------------------------------------------------------------------------------------------
>17 Q0VPW4
--------------------------------------------------------------------------------------------QLTPIGDNAWRMLARNPGMMTGPGTN-SYLFGKD---SLTVIDPGPEDREHLQSLLQAARSLN-KPITQVIVTHTHRDHSPGALALVAATG--A-------RCLGPWVPDDGLQDESWDADTLLAEGD--TVDCGGDMLT------A----------IETPGHVGNHLCYL-------SEQGLLFTGDHLIQGSTVVIAPPSGC---MQAYFASL---RKLQNRGIKLMAP------GHGDVITNP----------EKILIHTLAH---RQK--REDKVL--------------------------------DSLSKDAQPLATLVTAVYDDVPAFLHGVAQLSLSAHLIKLAEDGKAAET---TSG---WVLAG---------------------------------------------------------------------------------------------------------------------------------------------------------------
>18 Q9WZL4
--------------HHP----KIWTE------RIFDDPEIYVLRIDDDRIRYFEA-VWEIPEGISYNAYL---------------------------VKLNGAN-----VLI----D-----GWKGNYAKEFIDALSKIVD-----PK---------EITHIIVNHTEPDHSGSLPATLKTIGHDV-------EIIAS-----------------NFGKR--LLEGFY-GIKD--VTVV----------KDGEEREIGGKKFKFV-TPWL--------------------------------HWPD---------T-VTYL--D-GILFS-----------------C---DVGGGYL----LP--EIL-----------------------------------------------------DDSNESVVERYLPHVTKYIVTVIGH---------------------------YKNYIL-----EG----AEKLSSL----KIKALLPGHGLIWK---------------------------------KD-----PQRL-LNHYV---SVA---------------------------------------KG-------------
>19 A5IJ30
-------------------------------------PEIYVLRIDDDRIRYFEA-VWEIPEGISYNAYL---------------------------VKLNGAN-----VLI----D-----GWKGNYAKEFIDALSKIVD-----PK---------EITHIIVNHTEPDHSGSLPATLKTIGHDV-------EIIAS-----------------NFGKR--LLEGFY-GIKD--VTVV----------KDGEEREIGGKKFKFVMTPWL--------------------------------HWPD---------TMVTYL--D-GILFG-----------------C---DVGGGYL----LP--EIL-----------------------------------------------------DDSNESVVERYLPHVTKYIVTVIGH---------------------------YKNYIL-----EG----AEKLSSL----EIKALLPGHGLIWK---------------------------------KD-----PQRL-LNHYV------------------------------------------------------------
>20 Q86QZ1
----------------K----YVQDQ------EMIPG--VYWVGIVDWMVRIFHG--YHTDEGSSYNSYF---------------------------ID-DECP-----TVI----D-----SVKYPFAEEWLSRIAACCP-----LD---------KIKYVVMNHAEGDHASSLKDHYHKF-TNA-------TFVCT-----------------KKCQE--HLKILY-GMEKATWLIV----------DDKYTLKIGKRTLKFIPVPLL--------------------------------HWPD---------STFTYCPED-KILFS-----------------N---DGFGQHY---ATS--RRW-----------------------------------------------------AD--ECDVSHVMHLFKEYTANILGL---------------------------FSAQMR-----KA----LEVASTV----EIKYILSAHGVSWR---------------------------------GD-----AMGLAIAEYD---RWS---------------------------------------K--------------
>21 Q50497
----------------M----KAAAK------RISDG--VYWTGVLDWDLRNYHG---YTLQGTTYNAYL---------------------------VCGDEGV-----ALI----D-----NSYPGTFDELMARVEDALQ-----QVGME------RVDYIIQNHVEKDHSGVLVELHRRF-PEA-------PIYCT-----------------EVAVK--GLLKHYPSLREAEFMTV----------KTGDVLDLGGKTLTFLETPLL--------------------------------HWPD---------SMFTLLDED-GILFS-----------------N---DAFGQHL---CCP--QRL-----------------------------------------------------DR--EIPEYILMDAARKFYANLITP---------------------------LSKLVL-----KK----FDEVKELGLLERIQMIAPSHGQIW----------------------------------TD-----PMKI-IEAYT---GWA---------------------------------------T--------------
>22 E3GY45
----------------------AKAV------KIKDG--VYWVGVLDWDIRIYHG---YTLKGTTYNAYL---------------------------VFGEDKT-----CLI----D-----NTYPGTETQLWARIKDALE-----KEKRE------KIDVIVQNHVERDHSGALPQIHKKF-PEA-------PIYCT-----------------EIAVD--GLKKHYPQLKNADFIEV----------KTGDKLDLGNKTLAFVEAFLL--------------------------------HWPD---------SMFTLLVED-GILFP-----------------N---DAFGQHL---CYP--QRY-----------------------------------------------------DY--EIPEYVLMDAAQKFYANLITP---------------------------LSKRVL-----KK----FKEIEDLGLLNKIKMIAPSHGQIW----------------------------------TD-----PMKI-IGAYK---DWA------------------------------------------------------
>23 Q58158
----------------------SRRS------KIADG--VYWVGVLDWDIRMYHG---YTLKGTTYNAYL---------------------------VFGDEKV-----ALI----D-----NTYPGTSAQMWGRIKDAFE-----KEGRE----F-KIDVIVQNHVEKDHSGALPEIHKKF-PDA-------PIYCT-----------------EVAVE--GLKKHYPSLKDAQFKVV----------HTGDTVDLGGKTLTFLEAPLL--------------------------------HWPD---------SMFTFYNEG-GILFS-----------------N---DAFGQHL---CFPAHKRF-----------------------------------------------------DK--DIPEYVLMDANQKFYANLITP---------------------------LSKLVL-----KK----FEEVIQLGLLEKIKMIAPSHGQIW----------------------------------TD-----PMKV-IKAYQ---DFA------------------------------------------------------
>24 A6UPE2
-----------------------DAV------KISDG--VYWVGTYDWDIRSYHG---YTLKGTTYNAYL---------------------------VFGTEKV-----ALI----D-----NVYPGTSAQMWGRIKDAFE-----KEGRK----Y-NIDVIVQNHVEKDHSGALVEITKKF-PES-------NIYCT-----------------EVAVE--GLKKHYTGLKDAPFKVV----------KSLESVDLGGKTLTFLEAPLL--------------------------------HWPD---------SMFTLYGEE-GILFS-----------------N---DAFGQHL---CYT--KRF-----------------------------------------------------DN--EIPENVLMDANQKFYANLITP---------------------------LSKLVL-----KK----FEQVISLGLLENIKMIAPSHGQIW----------------------------------TD-----PMKV-ISAYQ---DFA------------------------------------------------------
>25 Q9FDN7
----------------S----QPVA--------ITDG--IYWVGAVDWNIRYFHGPAFSTHRGTTYNAYL---------------------------IV-DDKT-----ALV----D-----TVYEPFKEELIAKLKQIKD-----PV---------KLDYLVVNHTESDHAGAFPAIMELC-PDA-------HVLCT-----------------QRAFD--SLKAHYSHI-DFNYTIV----------KTGTSVSLGKRSLTFIEAPML--------------------------------HWPD---------SMFTYVPEE-ALLLP-----------------N---DAFGQHI---ATS--VRF-----------------------------------------------------DD--QVDAGLIMDEAAKYYANILMP---------------------------FSNLIT-----KK----LDEIQKINL--AIKTIAPSHGIIWR---------------------------------KD-----PGRI-IEAYA---RWA---------------------------------------E--------------
>26 O08498
---------------------DVKIE------KLKDN--LYVYTTYN---------------TFNG-TKY------------------AANAVYL--VTDKGVV------VI----D-----CPWGEDKFKSFTDE--IYK-----KHGK-------KVIMNIATHSHDDRAGGLEYFGKI---GA-------KTYST------------KMTDSILAKE--NKPRAQYTFDN----------------NKSFKVGKSEFQVYY---PGK-------------------------------GHTAD---------NVVVWFPKE-KVLVG-----------------G---CIIKSAD---S----KDL-----------------------------------------------------GY--IG-------------EAYVND---------------------------WTQSVHNIQ--QK----FSGAQYVV---------AGHDD-------------------------W---------KDQ-----R--SIQHT-L---DLI-------------------------------NEYQQKQ----------------
>27 A4GRB2
-----------------------QVKDFVIEPPIKNN--LHIYKTFG---------------VFGG-KEY------------------SANSMYL--VTKKGVV------LF----D-----VPWEKVQYQSLMDT--IKK-----RHNL-------PVVAVFATHSHDDRAGDLSFFNNK---GI-------KTYAT------------AKTNEFLKKD--GKATSTEIIKT----------------GKPYRIGGEEFVVDF---LGE-------------------------------GHTAD---------NVVVWFPKY-NVLDG-----------------G---CLVKSNS---A----TDL-----------------------------------------------------GY--IK-------------EANVEQ---------------------------WPKTINKLK--AK----YSKATLII---------PGHDE-------------------------W---------KGG-----G--HVEHT-L---ELL-------------------------------NK---K-----------------
>28 Q8GQK7
-----------------------QID------PINNN--LFVYQTFN---------------SFNG-VEY------------------NANGMYL--VTNKGIV------LF----D-----VPWQKSQYQELNDM--LQE-----KYNL-------PVIAVFATHSHDDRAGDLSFYNEL---NI-------PTYAT------------SLTNSKLKKE--GKATSKFEIEL----------------GKTYKFGNEKFVFEY---FGE-------------------------------GHTSD---------NVVVWFPKY-KVLNG-----------------G---CLIKGAD---A----VNL-----------------------------------------------------GY--TG-------------EANVVE---------------------------WPKTVHKLV--AK----HPTIKQVI---------PGHDN-------------------------W---------KAT-----G--HIENT-F---KLL-------------------------------EK---K-----------------
>29 P04190
---------TVIKNETG----TISIS------QLNKN--VWVHTELG---------------SFNG-EAV------------------PSNGLVL--NTSKGLV------LV----D-----SSWDDKLTKELIEM--VEK-----KFQK-------RVTDVIITHAHADRIGGIKTLKER---GI-------KAHST------------ALTAELAKKN--GYEEPLGDLQT----------------VTNLKFGNMKVETFY---PGK-------------------------------GHTED---------NIVVWLPQY-NILVG-----------------G---CLVKSTS---A----KDL-----------------------------------------------------GN--VA-------------DAYVNE---------------------------WSTSIENVL--KR----YRNINAVV---------PGHGE-------------------------V---------GDK-----G--LLLHT-L---DLL-------------------------------K----------------------
>30 P25910
--AQK---SVKISDD-------ISIT------QLSDK--VYTYVSLA---------------EIE--GMV------------------PSNGMIV--INNHQAA------LL----D-----TPINDAQTETLVNW--VAD-----SLHA-------KVTTFIPNHWHGDCIGGLGYLQKK---GV-------QSYAN------------QMTIDLAKEK--GLPVPEHGFTD----------------SLTVSLDGMPLQCYY---LGG-------------------------------GHATD---------NIVVWLPTE-NILFG-----------------G---CMLKDNQ---A----TSI-----------------------------------------------------GN--IS-------------DADVTA---------------------------WPKTLDKVK--AK----FPSARYVV---------PGHGD-------------------------Y---------GGT-----E--LIEHT-K---QIV-------------------------------NQYIESTSKP-------------
>31 Q8KI62
------------SDD-------ISIT------QLSDK--VYTYVSLA---------------EIEGWGMV------------------PSNGMIV--INNHQAA------LL----D-----TPINDAQTETLVNW--VAD-----SLHA-------KVTTFIPNHWHGDCIGGLGYLQKK---GV-------QSYAN------------QMTIDLAKEK--GLPVPEHGFTD----------------SLTVSLDGMPLQCYY---LGG-------------------------------GHATD---------NIVVWLPTE-NILFG-----------------G---CMLKDNQ---A----TSI-----------------------------------------------------GN--IS-------------DADVTA---------------------------WPKTLDKVK--AK----FPSARYVV---------PGHGD-------------------------Y---------GGT-----E--LIEHT-K---QIV-------------------------------NQYIESTSKP-------------
>32 Q79MP6
-AESL---P------------DLKIE------KLDEG--VYVHTSFE---------------EVNGWGVV------------------PKHGLVV--LVNAEAY------LI----D-----TPFTAKDTEKLVTWF-VER-------GY-------KIKGSISSHFHSDSTGGIEWLNSR---SI-------PTYAS------------ELTNELLKKD--GKVQATNSFSG-----------------VNYWLVKNKIEVFY---PGP-------------------------------GHTPD---------NVVVWLPER-KILFG-----------------G---CFIKPYG---L------------------------------------------------------------GN--LG-------------DANIEA---------------------------WPKSAKLLK--SK----YGKAKLVV---------PSHSE-------------------------V---------GDA-----S--LLKLTLE---QAV-------------------------------KGLNESK----------------
>33 P52699
----L---P------------DLKIE------KLDEG--VYVHTSFE---------------EVNGWGVV------------------PKHGLVV--LVNAEAY------LI----D-----TPFTAKDTEKLVTWF-VER-------GY-------KIKGSISSHFHSDSTGGIEWLNSR---SI-------PTYAS------------ELTNELLKKD--GKVQATNSFSG-----------------VNYWLVKNKIEVFY---PGP-------------------------------GHTPD---------NVVVWLPER-KILFG-----------------G---CFIKPYG---L------------------------------------------------------------GN--LG-------------DANIEA---------------------------WPKSAKLLK--SK----YGKAKLVV---------PSHSE-------------------------V---------GDA-----S--LLKLTLE---QAV-------------------------------KGLNES-----------------
>34 Q932P5
--ESL---P------------DLKIE------KLDEG--VYVHTSFE---------------EVNGWGVV------------------PKHGLVV--LVNAEAY------LI----D-----TPFTAKDTEKLVTWF-VER-------GY-------KIKGSISSHFHSDSTGGIEWLNSR---SI-------PTYAS------------ELTNELLKKD--GKVQATNSFSG-----------------VNYWLVKNKIEVFY---PGP-------------------------------GHTPD---------NVVVWLPER-KILFG-----------------G---CFIKPYG---L------------------------------------------------------------GN--LG-------------DANIEA---------------------------WPKSAKLLK--SK----YGKAKLVV---------PSHSE-------------------------V---------GDA-----S--LLKLTLE---QAV-------------------------------KGLNESK----------------
>35 Q53BU0
--QQP---T------------ELFLS------PLVPD--VYLHQSYK---------------QVSGFGLV------------------ESNGLVV--VQNKQAF------II----D-----TPWTDSDTAKLVDWI-TQQ-------GL-------TVTASISTHSHQDRAGGIGYLNSQ---GI-------ATWVS------------DKTQRLLTAN--KLSTASHTFRT-----------------KQHTLQQQLIEVYD---LGA-------------------------------GHTVD---------NLLVWLPKQ-QILFG-----------------G---CLIKSLSSRTL------------------------------------------------------------GY--TG-------------EADLEQ---------------------------WPLTVAKVQ--AQ----FIQAKIVV---------PGHGK-------------------------I---------GDT-----S--LLSHTIDLLTQ--------------------------------------------------------
>36 Q53BU1
TIQSV---T-------SSLEGQLSIS------KLADG--VYLHHSYK---------------NVSNFGLV------------------EANGLVV--IKDKQAF------II----D-----TPWTDNDTQKLVDWI-TQQ-------GF-------IPVASISTHSHQDRAGGIGYLNRQ---GI-------TTTVS------------ETTQQILTEN--DKTTAKSTFTG-----------------MQYIMKTDLVEVYD---LGA-------------------------------GHTKD---------NLVVWLPTQ-QILFG-----------------G---CLIKSLNSSTL------------------------------------------------------------GY--TG-------------EADLQQ---------------------------WPLTIAKVQ--AQ----FPQVKIVV---------PGHGQ-------------------------V---------GDK-----A--LLEHTIELLIPKN-------------------------------ETVNSSS----------------
>37 Q9K2N0
---EY---PTVSEIPVG----EVRLY------QIADG--VWSHIATQ---------------SFDG-AVY------------------PSNGLIV--RDGDELL------LI----D-----TAWGAKNTAALLAE--IEK-----QIGL-------PVTRAVSTHFHDDRVGGVDVLRAA---GV-------ATYAS------------PSTRRLAEVE--GNEIPTHSLEGLSSSGD----------AVRF----GPVELFY---PGA-------------------------------AHSTD---------NLVVYVPSA-SVLYG-----------------G---CAI--YE---LSR--TSA-----------------------------------------------------GN--VA-------------DADLAE---------------------------WPTSIERIQ--QH----YPEAQFVI---------PGHGL-------------------------P---------GGL-----D--LLKHT-T---NVV-------------------------------KAHTN------------------
>38 Q7BJM5
---EY---PTVSEIPVG----EVRLY------QIADG--VWSHIATQ---------------SFDG-AVY------------------PSNGLIV--RDGDELL------LI----D-----TAWGAKNTAALLAE--IEK-----QIGL-------PVTRAVSTHFHDDRVGGVDVLRAA---GV-------ATYAS------------PSTRRLAEVE--GNEIPTHSLEGLSSSGD----------AVRF----GPVELFY---PGA-------------------------------AHSTD---------NLVVYVPSA-SVLYG-----------------G---CAI--YE---LSR--TSA-----------------------------------------------------GN--VA-------------DADLAE---------------------------WPTSIERIQ--QH----YPEAQFVI---------PGHGL-------------------------P---------GGL-----D--LLKHT-T---NVV------------------------------------------------------
>39 Q6X1Y9
----------------------MSLT------QVSGP--VYV---------------------VEDNYYV------------------QENSMVY--FGAKGVT------VV----G-----ATWTPDTARELHKL--IKR-----VSSK-------PVLEVINNNYHTDRAGGNAYWKSI---GA-------KVVST------------RQTRELMKSD--WAEIVAFTRKGLPEYPDLPLVLPNVVHDGDFTLQEGKLRAFY---AGP-------------------------------AHTPD---------GIFVYFPDE-QVLYG-----------------N---CILK-----------EKL-----------------------------------------------------GN--LS-------------FADVKA---------------------------YPQTLERLK--AM----KLPIKTVV---------GGHDS-------------------------P--------LHGP-----E--LIDHY-E---ALI-------------------------------KAATHS-----------------
>40 O31272
-------------------------Q------QVSGP--VYV---------------------VEDNYYV------------------QENSMVY--FGAKGVT------VV----G-----ATWTPDTARELHKL--IKR-----VSRK-------PVLEVINTNYHTDRAGGNAYWKSI---GA-------KVIST------------RQTRDLMKSD--WAEIVAFTRKGLPEYPDLPLVLPNVVHEGDFTLQEGKLRAFY---LGP-------------------------------AHSPD---------GIFVYFPDQ-QVLYG-----------------N---CILK-----------EKL-----------------------------------------------------GN--LS-------------FADVKA---------------------------YPQTLERLK--AM----KLPIKTVV---------GGHDS-------------------------P--------LHGP-----E--LIDHY-E---ALI-------------------------------KAASQS-----------------
>41 Q9RMI1
---------------------NLTLT------HFKGP--LYI---------------------VEDKEYV------------------QENSMVY--IGTDGIT------II----G-----ATWTPETAETLYKE--IRK-----VSPL-------PINEVINTNYHTDRAGGNAYWKTL---GA-------KIVAT------------QMTYDLQKSQ--WGSIVNFTRQGNNKYPNLEKSLPDTVFPGDFNLQNGSIRAMY---LGE-------------------------------AHTKD---------GIFVYFPAE-RVLYG-----------------N---CILK-----------ENL-----------------------------------------------------GN--MS-------------FANRTE---------------------------YPKTLEKLK--GLIEQGELKVDSII---------AGHDT-------------------------P--------IHDV-----G--LIDHY-L---TLL-------------------------------EKAPK------------------
>42 Q3M8K9
-----------------------------------------------------------------GKSLHRPD-LYSWSTF-NPARNIDFNGFAW-I-RP-EGN-----ILI----D-----PVA--LSNHDWKHLE-SLG----------------GVVWIVLTNSD--HVRSAKEIADQT--YT-------KIAGP------------VAEKENFP---------------------------------------------------I---------------------------------YCD---------RWL--SDGD-E-LVP----------------------GLKVEL---QGS--KTP-----------------------------------------------------GE--LALLLE-------ETTLITGDLVRAYRAGGLEI---LPDEKL---------NKQKVV--AS----VRRLAALEKVEAVLVGDGW------------------------------------SVFRD-----GR-DRLKELV---ATLA-----------------------------------------------------
>43 Q9WZW8
---------------------------------------------------------------IIGFS-----KALFST--------------WI--YYSPERI------LF----D-------AGEGVSTTL---GSKVY----------------AFKYVFLTHGHVDHIAGLWGVVNIRNNGMGDREKPLDVFYP------------EGNRAVE--------------------------------EYTEFIKRANPDLRF---SFN-----------------------------------------------VHPLKEGERVFLRNAGGFKRYVQPFRTKHVSSE-VSFGYHI--FEVR--RKLKKE------------FQGLDSKEI-----SRLVKEKGRDFVTEEYHKKVLTISGD---SLALDP--EEIRGTELLIHECTF-LDARDRRY---------------------------KNHAAIDEVMESVKAAGVKKVILYHIS--------------------------------TRYIRQ------LKSVIKKYR---EEMPDVEILYMD------PRKVFEM--------------------------------
>44 P54548
-----------------------------------------------------------MELLFLGTGAGIPAKARNVTSVALKLLEERRS-VW----------------LF----D-------CGEATQHQILHTTIKPR----------------KIEKIFITHMHGDHVYGLPGLLGSRS--FQGGEDELTVYGP------------KGIKAFI--------------------------------ETSLAVTKTHLT--Y---PLA-----------------------------------------------IQEIEEGI-VF---EDDQFI-VTAVSVIH--GV-EAFGYRVQEKDVP--GSLKADVLKEMNIPPGPVYQKIKKGETVTLEDGRII--NGNDFLEPPKKGRSVVFSGD---TRVSDKLKELARDCDVLVHEATFAKEDRKLAY--------------------------DYYHSTTEQAAVTAKEARAKQLILTHIS--------------------------------ARYQGD-----ASLELQKEAV---DVFPNSVAAY-DFLEVNVPRG------------------------------------
>45 P0A8V0
-----------------------------------------------------------MELIFLGTSAGVPTRTRNVTAILLNLQHPTQSGLW----------------LF----D-------CGEGTQHQLLHTAFNPG----------------KLDKIFISHLHGDHLFGLPGLLCSRS--MSGIIQPLTIYGP------------QGIREFV--------------------------------ETALRISGSWTD--Y---PLE-----------------------------------------------IVEIGAGE-IL---DDGLRK-VTAYPLEH--PL-ECYGYRIEEHDKP--GALNAQALKAAGVPPGPLFQELKAGKTITLEDGRQI--NGADYLAAPVPGKALAIFGD---TGPCDAALDLAKGVDVMVHEATLDITMEAKAN--------------------------SRGHSSTRQAATLAREAGVGKLIITHVS--------------------------------SRYDDK-----GCQHLLRECR---SIFPATELAN-DFTVFNV---------------------------------------
>46 Node 46 (12,13,48)
---------------------KVEVL------PALTD--NYMYLVID---------------DETKEAAI---------------------------VDPVQPQ-----KVV----D---------------------AAR-----KHGV-------KLTTVLTTHHHWDHAGGNEKLVKLE-SGL-------KVYGG---DDRI----GALTHKITHLS--TLQVGSLNVKC----------------LATPCHTSGHIC-YFVSKPGGSEPPAVFTGDTLF---------VAGCGKFYEGTADEM---CKALLEVLGRLPPDTRVYCG-----------------HE-YTINNLKF---ARH--VEP-----------------------------------------------------GN--AAIREK---------LAWAKE-------------------KYSIGEPTVPSTLAEEFTYNP----FMRVREKTVQQH-----AGETD-----------------------------------PVT-----TMRAVRREKD---QFK-------------------------------------MPRD-------------
>47 Node 47 (6,7,52)
------------------------------------------------------------------------------------------------------SI-----PAF----DDNYIWVLNDEAGRCLIVDPGDAEP-----VLNAISAN-NWQPEAIFLTHHHHDHVGGVKELVEKF-PQI-------VVYG------------PQETQDKGTTQ--VVKDGETAFVLGHEFSV----------IATPGHTLGHICYF--------SKPYLFCGDTLF---------SGGCGRLFEG-TPSQ---MYQSLKKLSALPDDTLVCCA-----------------HE-YTLSNMKF---ALS--ILP-----------------------------------------------------HDLSINDYYRKVKELRAKNQITLPVILKNERQINVFL---RTEDIDLINGINEETLLQQPEERFA----WLRSK--------------------------------------------------------------------KD---RF-------------------------------------------------------
>48 Node 48 (15,46,53)
---------------------KVELL------PALTD--NYMYLIID---------------EDTKEAAI---------------------------VDPVQPQ-----KVV----E---------------------TAR-----KHGV-------KLTTVLTTHHHWDHAGGNEKLVKLE-PGL-------KVYGG---DDRI----GALTHKVTHLS--TLQVGSLSVKC----------------LSTPCHTSGHIC-YFVSKPGSSEPPAVFTGDTLF---------VAGCGKFYEGTADEM---YKALLEVLGRLPPDTRVYCG-----------------HE-YTINNLKF---ARH--VEP-----------------------------------------------------GN--TAVREK---------LAWAKE-------------------KYSIGEPTVPSTLAEEFTYNP----FMRVREKTVQQH-----AGETD-----------------------------------PVT-----TMRAIRREKD---QFK-------------------------------------MPRD-------------
>49 Node 49 (40,39,56)
----------------------MSLT------QVSGP--VYV---------------------VEDNYYV------------------QENSMVY--FGAKGVT------VV----G-----ATWTPDTARELHKL--IKR-----VSRK-------PVLEVINTNYHTDRAGGNAYWKSI---GA-------KVVST------------RQTRDLMKSD--WAEIVAFTRKGLPEYPDLPLVLPNVVHDGDFTLQEGKLRAFY---LGP-------------------------------AHTPD---------GIFVYFPDE-QVLYG-----------------N---CILK-----------EKL-----------------------------------------------------GN--LS-------------FADVKA---------------------------YPQTLERLK--AM----KLPIKTVV---------GGHDS-------------------------P--------LHGP-----E--LIDHY-E---ALI-------------------------------KAATQS-----------------
>50 Node 50 (18,19,58)
----------------P----KIWTE------RIFDDPEIYVLRIDDDRIRYFEA-VWEIPEGISYNAYL---------------------------VKLNGAN-----VLI----D-----GWKGNYAKEFIDALSKIVD-----PK---------EITHIIVNHTEPDHSGSLPATLKTIGHDV-------EIIAS-----------------NFGKR--LLEGFY-GIKD--VTVV----------KDGEEREIGGKKFKFVMTPWL--------------------------------HWPD---------TMVTYL--D-GILFS-----------------C---DVGGGYL----LP--EIL-----------------------------------------------------DDSNESVVERYLPHVTKYIVTVIGH---------------------------YKNYIL-----EG----AEKLSSL----EIKALLPGHGLIWK---------------------------------KD-----PQRL-LNHYV---SVA---------------------------------------K--------------
>51 Node 51 (24,23,59)
----------------------SRAV------KISDG--VYWVGVLDWDIRMYHG---YTLKGTTYNAYL---------------------------VFGDEKV-----ALI----D-----NVYPGTSAQMWGRIKDAFE-----KEGRE----F-KIDVIVQNHVEKDHSGALPEIHKKF-PEA-------PIYCT-----------------EVAVE--GLKKHYPGLKDAPFKVV----------KTGDTVDLGGKTLTFLEAPLL--------------------------------HWPD---------SMFTLYGEG-GILFS-----------------N---DAFGQHL---CYP--KRF-----------------------------------------------------DK--EIPEYVLMDANQKFYANLITP---------------------------LSKLVL-----KK----FEEVIQLGLLEKIKMIAPSHGQIW----------------------------------TD-----PMKV-IKAYQ---DFA------------------------------------------------------
>52 Node 52 (5,47,61)
-------------------------------------------------------------------------------------------------VDGR-SI-----PAF----D-----PLNDEAGRCLIVDPGDAEP-----VLGA-------QPEAIFLTHHHHDHVGGVKELVEKF-PQI-------VVYGP-----------PQETQDKGTTQ--VVKDGETAFVL----------------IATPGHTLGHICYF------S-SKPYLFCGDTLF---------SGGCGRLFEG-TPSQ---MYQLLKKLGALPDDTLVCCG-----------------HE-YTLFNLKF---ALS--ILP-----------------------------------------------------GD--ICDYYRKVKELRAKNQITLPVILKN-----VFL---RTLDIDLINGINEETLLQQPEEYFA----WLRSKSLPVDTL-----PGGLD-----------------------------------P-------GLRLIRKAKD---RFR------------------------------------------------------
>53 Node 53 (14,48,61)
---------------------KVELL------PALTD--NYMYLLID---------------EDTKEAAI---------------------------VDPVQPQ-----KVV----E---------------------TAR-----KHGV-------KLTTVLTTHHHWDHAGGNEKLVKLE-PGL-------KVYGG---DDRI----GALTHKVTHLS--TLQVGSLHVKC----------------LSTPCHTSGHIC-YFVTKPGSPEPPAVFTGDTLF---------VAGCGKFYEGTADEM---YKALLEVLGRLPPDTRVYCG-----------------HE-YTINNLKF---ARH--VEP-----------------------------------------------------GN--TAVREK---------LAWAKE-------------------KYSIGEPTVPSTLAEEFTYNP----FMRVREKTVQQH-----AGETD-----------------------------------PVA-----TMRAIRKEKD---QFK-------------------------------------MPRD-------------
>54 Node 54 (8,9,62)
----------------------IELV------PCLKD--NYAYILHD---------------EDTGTVGV---------------------------VDPSEAE-----PII----D---------------------SLK-----RSGR-------NLTYILNTHHHYDHTGGNLEL-KDR-YGA-------KVIGSAMDKDRI----PGIDIALKDGD--KWMFAGHEVHV----------------MDTPGHTKGHISLYF---PGSR---AIFTGDTLF---------SLSCGKLFEGTPKQM---L-ASLQKIISLPDDTSIYCG-----------------HE-YTLSNSKF---ALS--LEP-----------------------------------------------------NN--EVLQSY---------AAHVAE-------------------LRSKKLPTIPTTLKMEKACNP----FLRSSNTDIRRALRI--PEAAD-----------------------------------EAE-----ALGIIRKAKD---DF-------------------------------------------------------
>55 Node 55 (27,28,63)
-----------------------QIK------PIKNN--LFVYKTFG---------------VFGG-KEY------------------SANGMYL--VTNKGVV------LF----D-----VPWEKVQYQSLMDT--IKK-----KHNL-------PVIAVFATHSHDDRAGDLSFFNNL---GI-------KTYAT------------ALTNEFLKKE--GKATSTFIIKL----------------GKTYKFGGEEFVVDY---LGE-------------------------------GHTAD---------NVVVWFPKY-KVLDG-----------------G---CLIKSND---A----TDL-----------------------------------------------------GY--IG-------------EANVEQ---------------------------WPKTIHKLK--AK----YPKAKLVI---------PGHDE-------------------------W---------KGT-----G--HIEHT-L---ELL-------------------------------NK---K-----------------
>56 Node 56 (41,49,63)
---------------------NLTLT------HFKGP--LYV---------------------VEDKYYV------------------QENSMVY--FGTKGVT------II----G-----ATWTPDTAETLYKL--IRK-----VSPL-------PVLEVINTNYHTDRAGGNAYWKTL---GA-------KIVAT------------RMTRDLMKSD--WGSIVAFTRKGLPKYPDLPLVLPDTVFPGDFTLQEGKLRAFY---LGP-------------------------------AHTPD---------GIFVYFPAE-RVLYG-----------------N---CILK-----------ENL-----------------------------------------------------GN--LS-------------FADVTA---------------------------YPKTLEKLK--GL----ELPVKTVV---------GGHDT-------------------------P--------LHGP-----G--LIDHY-L---TLL-------------------------------EKAPKS-----------------
>57 Node 57 (32,34,64)
--ESL---P------------DLKIE------KLDEG--VYVHTSFE---------------EVNGWGVV------------------PKHGLVV--LVNAEAY------LI----D-----TPFTAKDTEKLVTWF-VER-------GY-------KIKGSISSHFHSDSTGGIEWLNSR---SI-------PTYAS------------ELTNELLKKD--GKVQATNSFSG-----------------VNYWLVKNKIEVFY---PGP-------------------------------GHTPD---------NVVVWLPER-KILFG-----------------G---CFIKPYG---L------------------------------------------------------------GN--LG-------------DANIEA---------------------------WPKSAKLLK--SK----YGKAKLVV---------PSHSE-------------------------V---------GDA-----S--LLKLTLE---QAV-------------------------------KGLNESK----------------
>58 Node 58 (20,66,50)
----------------P----YVWAP------RIFDG--VYWVGIVDWRIRYFHG-AWHTPEGTSYNAYL---------------------------VDGDECP-----ALI----D-----GVKGPFAEEWLARLKACCD-----PV---------KIDYIVVNHTEGDHAGSLPAHYKKF-PDA-------PIVCT-----------------KFCQD--LLKGHY-GIRDATWTVV----------KDGYTLDIGGRTLKFIPAPLL--------------------------------HWPD---------SMFTYLPED-GILFS-----------------N---DGFGQHL---ATP--RRL-----------------------------------------------------DD--ECDVGHVMPLAKKYYANILGP---------------------------FSNLIL-----KG----LEELSTL----EIKYILPGHGLIWR---------------------------------KD-----PMRL-IEAYD---RWA---------------------------------------K--------------
>59 Node 59 (22,51,67)
----------------------ARAV------KISDG--VYWVGVLDWDIRIYHG---YTLKGTTYNAYL---------------------------VFGDEKV-----ALI----D-----NVYPGTSAQLWARIKDALE-----KEGRE------KIDVIVQNHVEKDHSGALPEIHKKF-PEA-------PIYCT-----------------EVAVD--GLKKHYPGLKDADFKVV----------KTGDKLDLGGKTLTFLEAPLL--------------------------------HWPD---------SMFTLLGED-GILFS-----------------N---DAFGQHL---CYP--QRF-----------------------------------------------------DY--EIPEYVLMDAAQKFYANLITP---------------------------LSKLVL-----KK----FEEVIDLGLLEKIKMIAPSHGQIW----------------------------------TD-----PMKI-IGAYQ---DWA------------------------------------------------------
>60 Node 60 (17,16,68)
-------------------------------------------------------------------------------------------------VDPSGRV-----PVIPVLEDN-MYLPHDEHTGTVGVIDPGVAER-----LLGIAGREG-VSLTYVLSTHHHWDHTGGNWELLKRLPGGA-------KLGGP---DDRI----CGLTRLLEHGD--GLQFGGHHVRC----------------LDTPGHTGGHMCYFFW--PGCPDPPALFTGDTLF--------SVAGCGWLLEGTYCEM---YKALLKTLGTLPPDTRVFCGHEHTLSNL---------HE-YVLFKLKW---AQP--RDD-----------------------------------------------------GDIPTALALLGEKLCYPPLLRLTEDAVRAFT---APA---WVLEAL--------------------------------------------------------------------------------------------------------------------------------------------------------------
>61 Node 61 (53,52,68)
----------------------VELL------PALTD--NY-YLLID---------------EDTKEAAI---------------------------VDPVQPI-----PVV----D-----PHDEDTGTCGVVDPGEAAR-----KLGV-------KLTTVLTTHHHWDHAGGNEKLVKLE-PGL-------KVYGP---DDRI----PALTHKVTHLS--TLQVGSLHVKC----------------LSTPGHTSGHICYYFV--PGSPEPPAVFTGDTLF---------VAGCGKLFEGTADEM---YKALLEVLGRLPPDTRVYCG-----------------HE-YTLFNLKF---ALH--VEP-----------------------------------------------------GD--TAVREKVEKACNPFLLAWAKEALRA-----APT---WVLDKYSIGEPTVPSTLAEEFTYNP----FLRVREKTVQQH-----PGGTD-----------------------------------PVA-----GMRLIRKAKD---QFK------------------------------------------------------
>62 Node 62 (10,54,69)
----------------------IELV------PCLKD--NYAYLLHD---------------EDTGTVGV---------------------------VDPSEAE-----PII----D---------------------ALK-----KSGR-------NLTYILNTHHHYDHTGGNLEL-KDR-YGA-------KVIGPAMDKDRI----PGIDIALKDGD--KWMFAGHEVHV----------------MDTPGHTKGHISFYF---PGSR---AIFTGDTLF---------SLSCGKLFEGTPKQM---L-ASLQKIISLPDDTNIYCG-----------------HE-YTLSNSKF---ALS--LEP-----------------------------------------------------NN--EALQSY---------AAHVAE-------------------LRSKKLPTIPTTLK-----NP----FLRSSNTD---A-----PGGAD-----------------------------------EAE-----ALGI-RKAKD---DF-------------------------------------------------------
>63 Node 63 (56,55,70)
---------------------DIQIK------PIKNN--LFVYKTFG---------------VFGG-KEY------------------SANGMYL--VTNKGVV------LF----D-----VPWEKVQYQSLMDT--IKK-----KHNL-------PVIAVFATHSHDDRAGGLSFFNNL---GI-------KTYAT------------ALTNEFLKKE--GKATSTFIIKG----------------GKTYKFGGEEFVVYY---LGE-------------------------------GHTAD---------NVVVWFPKY-KVLDG-----------------G---CLIKSND---A----TDL-----------------------------------------------------GY--IG-------------EANVEQ---------------------------WPKTIHKLK--AK----YPKAKLVI---------PGHDE-------------------------W---------KGT-----G--HIEHT-L---ELL-------------------------------NKYIEK-----------------
>64 Node 64 (33,57,71)
---SL---P------------DLKIE------KLDEG--VYVHTSFE---------------EVNGWGVV------------------PKHGLVV--LVNAEAY------LI----D-----TPFTAKDTEKLVTWF-VER-------GY-------KIKGSISSHFHSDSTGGIEWLNSR---SI-------PTYAS------------ELTNELLKKD--GKVQATNSFSG-----------------VNYWLVKNKIEVFY---PGP-------------------------------GHTPD---------NVVVWLPER-KILFG-----------------G---CFIKPYG---L------------------------------------------------------------GN--LG-------------DANIEA---------------------------WPKSAKLLK--SK----YGKAKLVV---------PSHSE-------------------------V---------GDA-----S--LLKLTLE---QAV-------------------------------KGLNES-----------------
>65 Node 65 (37,38,71)
---EY---PTVSEIPVG----EVRLY------QIADG--VWSHIATQ---------------SFDG-AVY------------------PSNGLIV--RDGDELL------LI----D-----TAWGAKNTAALLAE--IEK-----QIGL-------PVTRAVSTHFHDDRVGGVDVLRAA---GV-------ATYAS------------PSTRRLAEVE--GNEIPTHSLEGLSSSGD----------AVRF----GPVELFY---PGA-------------------------------AHSTD---------NLVVYVPSA-SVLYG-----------------G---CAI--YE---LSR--TSA-----------------------------------------------------GN--VA-------------DADLAE---------------------------WPTSIERIQ--QH----YPEAQFVI---------PGHGL-------------------------P---------GGL-----D--LLKHT-T---NVV-------------------------------KAHTN------------------
>66 Node 66 (25,73,58)
----------------P----YVWAP------RIFDG--VYWVGIVDWRIRYFHG-AWHTPEGTTYNAYL---------------------------VDGDEKP-----ALI----D-----GVYGPFAEELLARLKACCD-----PV---------KIDYIVVNHTEGDHAGALPAIYKKF-PDA-------PILCT-----------------KFAFD--LLKGHYSGIRDATWTVV----------KTGYTLDLGGRTLTFIEAPLL--------------------------------HWPD---------SMFTYLPED-GILFS-----------------N---DGFGQHL---ATP--RRL-----------------------------------------------------DD--ECDVGLVMDLAKKYYANILGP---------------------------FSNLIL-----KK----LDELSTLNL--EIKYILPGHGLIWR---------------------------------KD-----PMRL-IEAYD---RWA---------------------------------------K--------------
>67 Node 67 (21,59,73)
----------------------AAAV------RISDG--VYWVGVLDWDIRIYHG---YTLKGTTYNAYL---------------------------VFGDEKV-----ALI----D-----NVYPGTSDELWARIKDALE-----KVGRE------KIDYIVQNHVEKDHSGALPELHKRF-PEA-------PIYCT-----------------EVAVD--GLKKHYPGLRDAEFMVV----------KTGDVLDLGGKTLTFLEAPLL--------------------------------HWPD---------SMFTLLGED-GILFS-----------------N---DAFGQHL---CCP--QRL-----------------------------------------------------DY--EIPEYVLMDAARKFYANLITP---------------------------LSKLVL-----KK----FDEVKELGLLEKIKMIAPSHGQIW----------------------------------TD-----PMKI-IEAYT---DWA------------------------------------------------------
>68 Node 68 (61,60,74)
----------------------VELL------PALTD--NY-YLLID---------------EDTGEAAI---------------------------VDPSGRI-----PVI----D-----PHDEDTGTVGVVDPGEAAR-----KLGV-------KLTYVLTTHHHWDHTGGNWELLKRL-PGA-------KVYGP---DDRI----PGLTRLLTHGD--GLQFGGHHVRC----------------LDTPGHTGGHICYYFW--PGSPEPPALFTGDTLF---------VAGCGKLFEGTYCEM---YKALLEVLGRLPPDTRVYCG-----------------HE-YTLFNLKF---ALP--REP-----------------------------------------------------GD--TALALKVEKACNPFLLALAKDALRA-----APT---WVLDKY------VPSTLA-----NP----FLRVREKT---H-----PGGTD------------------------------------VA-----G--L-RKAKD---QF-------------------------------------------------------
>69 Node 69 (11,62,74)
----------------------IELV------PCLKD--NY-YLLHD---------------EDTGTVGV---------------------------VDPSEAI-----PLI----D-----LHDEDTGTVGVVDPGEALK-----KSGR-------NLTYILNTHHHYDHTGGNLELKKRR-YGA-------KVIGPAMDKDRI----PGIDILLKDGD--KWMFAGHEVRV----------------MDTPGHTKGHISFYFP--PGS----AIFTGDTLF---------SLSCGKLFEGTPKQM---L-ASLQKIISLPDDTNIYCG-----------------HE-YTLSNSKF---ALS--REP-----------------------------------------------------GN--EALQSYVEKACNPFLAAHVAE-----------T-------L-------IPTTLK-----NP----FLRSSNTD---A-----PGGAD------------------------------------AE-----A--I-RKAKD---DF-------------------------------------------------------
>70 Node 70 (26,63,77)
---------------------DIQIK------PLKDN--LYVYKTFG---------------VFGG-KEY------------------SANGMYL--VTNKGVV------LI----D-----VPWGKVQYQSLMDT--IKK-----KHGL-------PVIAVIATHSHDDRAGGLSYFNKL---GI-------KTYAT------------ALTNEFLKKE--GKPTSTFIFKG----------------GKTYKFGGEEFVVYY---PGE-------------------------------GHTAD---------NVVVWFPKY-KVLDG-----------------G---CLIKSND---A----TDL-----------------------------------------------------GY--IG-------------EAYVEQ---------------------------WPKTIHKLK--AK----FPGAKYVI---------PGHDE-------------------------W---------KGT-----G--HIEHT-L---ELL-------------------------------NKYIEK-----------------
>71 Node 71 (65,64,78)
---SL---P------------DLKIE------QLDDG--VYVHTSFE---------------EVNGWGVV------------------PSNGLVV--LVNAEAY------LI----D-----TPWGAKDTEKLVTWF-VER-----KLGY-------KVTGSISTHFHSDRTGGIEWLNSR---GI-------PTYAS------------ELTRELLKKD--GKVQPTHSFSG----------------SVNYWLVKGPIEVFY---PGP-------------------------------GHTTD---------NLVVWLPER-KILFG-----------------G---CFIKPYG---L----TSL-----------------------------------------------------GN--LG-------------DADLEA---------------------------WPKSAKLLK--AK----YPKAKLVV---------PGHGE-------------------------V---------GGA-----S--LLKHTLE---QAV-------------------------------KGLNE------------------
>72 Node 72 (35,36,78)
--QSP---T------------ELSIS------PLADG--VYLHHSYK---------------QVSGFGLV------------------ESNGLVV--IQNKQAF------II----D-----TPWTDSDTAKLVDWI-TQQ-------GL-------TVTASISTHSHQDRAGGIGYLNRQ---GI-------ATWVS------------DKTQRLLTEN--DLSTASHTFTG-----------------KQYTLQQDLIEVYD---LGA-------------------------------GHTVD---------NLVVWLPTQ-QILFG-----------------G---CLIKSLSSRTL------------------------------------------------------------GY--TG-------------EADLEQ---------------------------WPLTVAKVQ--AQ----FPQAKIVV---------PGHGK-------------------------I---------GDT-----S--LLEHTIDLLTQKN-------------------------------ETVNS------------------
>73 Node 73 (67,79,66)
----------------------AAAP------RISDG--VYWVGVLDWDIRIYHG---YTLKGTTYNAYL---------------------------VFGDEKV-----ALI----D-----GVYGGTSDELLARIKDALE-----KVGR-------KIDYIVQNHVEGDHSGALPELHKRF-PEA-------PIYCT-----------------EVAVD--GLKKHYPGLRDAEFMVV----------KTGDVLDLGGKTLTFLEAPLL--------------------------------HWPD---------SMFTLLPED-GILFS-----------------N---DGFGQHL---CCP--RRL-----------------------------------------------------DD--EIPEYVLMDAARKFYANLIGP---------------------------LSKLVL-----KK----FDEVKELGL--KIKMILPGHGQIW----------------------------------TD-----PMKL-IEAYT---DWA------------------------------------------------------
>74 Node 74 (69,68,79)
----------------------VELL------PCLTD--NY-YLLID---------------EDTGTAAI---------------------------VDPSGRI-----PLI----D-----PHDEDTGTVGVVDPGEALR-----KLGR-------KLTYVLTTHHHWDHTGGNWELLKRR-PGA-------KVYGP---DDRI----PGLTRLLKDGD--GLQFGGHHVRC----------------LDTPGHTGGHICYYFP--PGS----ALFTGDTLF---------VLGCGKLFEGTYCEM---Y-ALLEVLGRLPDDTRVYCG-----------------HE-YTLFNLKF---ALP--REP-----------------------------------------------------GD--TALALKVEKACNPFLAALVKD-----------T-------L-------VPTTLA-----NP----FLRVRETD---A-----PGGAD------------------------------------VE-----G--L-RKAKD---DF-------------------------------------------------------
>75 Node 75 (1,2,80)
---------------------EVPLP------QLRAY--TV-ASWLG---------------PMAPFQIA-DH-TWQIGTE-D------LTALLV-Q-TPDGAV------LL----D-----GGMPQMASHLLDNMK-ARG-----VTPR-------DLRLILLSHAHWDHAGGVAELKRRT--GA-------KVVAN------------AEGAVLLARG--G--------------------------SDDLHFGDG---PTY---PPA---------------------------------NADK--------RIV--GDGE-VITLG-----------------G---IVFTAHF---TPG--HTP-----------------------------------------------------GS--TTWTWTDCRGGKPVRIAYADS-----------L---SAPGYQLQGNPRYPHLIEDYR--RS----FATVRALP-CDVLLTPHPGASG-------------------------W-DYAAGARAGAK-----A--LTCKAYA---DAA---------------------------EQKFDGQLAKETAG-------------
>76 Node 76 (4,3,80)
--YPM---P-------A----PFPPF------QLADN--LY-YVGTD---------------GLAVYLIK----------------------------TPRGLI------LM----D-----TALPQSTGM-------IKD-----NIAKLGFK-FADIKLILITHAHLDHAGGFALIKKET-GAK-------YLVAG----------------------------------------E----------DDKPLLEGGKSDFYY-------------------------------------PGDEKT---YFPAVKVDRVLKEGDRVTLG-----------------G---TVLTAHL---TPG--HTP-----------------------------------------------------GC--TTWTMTLKDHGKEYREVLFGC----------IG---TVPGYRLVGNPTYPGIVDDYR--AT----FAKLKAMR----CDVLLGPHPGVYGLQAKYALLKDGAPNPFIKPG------------GCV-----T--YATSLSE---DFY--------------------------------KQLAKQTAG-------------
>77 Node 77 (29,70,81)
---------------------DISIK------PLKDN--VYVYKTLG---------------VFGG-GAV------------------PSNGLYL--VTNKGVV------LI----D-----TPWGDGQTQSLVDW--VKK-----KHGL-------PVTAVIATHSHDDRIGGLGYLNKR---GI-------KTYAT------------ALTNELLKKE--GKPTPTFIFKG----------------GKTLKFGGGEFEVYY---PGE-------------------------------GHTAD---------NIVVWLPKY-NILDG-----------------G---CLIKSND---A----TDL-----------------------------------------------------GY--IG-------------DAYVEQ---------------------------WPKTIHKVK--AK----FPGAKYVV---------PGHGE-------------------------W---------GGT-----G--LLEHT-L---ELL-------------------------------NKYIE------------------
>78 Node 78 (72,71,81)
---SL---P------------DLSIE------QLDDG--VYVHTSFE---------------EVNGWGVV------------------PSNGLVV--IVNAEAY------LI----D-----TPWGDKDTEKLVTWF-VER-----KLGY-------KVTGSISTHFHSDRTGGIGYLNSR---GI-------PTYAS------------ELTRELLKED--GLVQPTHSFTG----------------SVNYWLVKGPIEVYY---PGP-------------------------------GHTTD---------NLVVWLPTR-KILFG-----------------G---CFIKPYG---L----TSL-----------------------------------------------------GN--LG-------------DADLEA---------------------------WPKTAKKVK--AK----FPKAKLVV---------PGHGE-------------------------V---------GGT-----S--LLEHTLE---QAV-------------------------------KGLNE------------------
>79 Node 79 (74,83,73)
----------------------IPLP------PCSDG--VY-YVWLD---------------EITGFGAG---------------------------VYPDGRI-----PLI----D-----PVCGEGGSHGLLNWGDALG-----KLGR-------KLKYILLTHGHGDHIGGLWGLLKRR-PGA-------DVYGP------------GGTRLLLPRG--GLQFGGPGLRC----------------EYTPFLKGGWPDCYFP--PGA--------------------------------HYCD---------RWIVWLPED-RVLCG-----------------G---CGFGYHF---AGP--RKL-----------------------------------------------------GD--LTLALDLKDGCKPFTAALIHE-----------Y-------L-------WPKTID-----SK----FDEVAELG---GVKKLIPGHGD------------------------------------GD-----G--L-LKAYR---DWF------------------------------------------------------
>80 Node 80 (76,75,83)
---------------------EVPLP------QLRDY--TY-YVWLD---------------PMAPFQIA-------------------LTALLV---TPDGAV------LL----D-----GGMPQMASHLLDNMK-ARG-----VTPR-------DLRLILLSHAHWDHAGGVAELKRRT--GA-------KVVAN------------AGGAVLLARG--G--------------------------SDDLHLGGGWPDPYY---PPA--------------------------------GNADK--------RIVRWLDGG-RITLG-----------------G---IVFTAHF---TPG--HTP-----------------------------------------------------GC--TTWTWTLCDGGKPVRIALADS-----------L---SAPGYQLQGNPRYPHLIEDYR--RS----FATVRALP---VLLTLHPGHSG-----------------------------------GAK-----A--LTCKAYA---DAA--------------------------------GQLAKETAG-------------
>81 Node 81 (78,77,84)
---------------------DISIE------QLKDG--VYVYTSLG---------------EVGGWGAV------------------PSNGLVV--ITNKGAV------LI----D-----TPWGDGQTEKLVDW--VER-----KLGL-------KVTGVISTHFHDDRIGGLGYLNKR---GI-------KTYAS------------ELTRELLKED--GLPTPTHSFTG----------------SVTLWLGGGPFEVYY---PGP-------------------------------GHTTD---------NIVVWLPTY-NILFG-----------------G---CLIKPNG---A----TSL-----------------------------------------------------GN--IG-------------DADVEA---------------------------WPKTIKKVK--AK----FPGAKYVV---------PGHGE-------------------------W---------GGT-----G--LLEHT-L---QLV-------------------------------NKYIE------------------
>82 Node 82 (30,31,84)
------------SDD-------ISIT------QLSDK--VYTYVSLA---------------EIEGWGMV------------------PSNGMIV--INNHQAA------LL----D-----TPINDAQTETLVNW--VAD-----SLHA-------KVTTFIPNHWHGDCIGGLGYLQKK---GV-------QSYAN------------QMTIDLAKEK--GLPVPEHGFTD----------------SLTVSLDGMPLQCYY---LGG-------------------------------GHATD---------NIVVWLPTE-NILFG-----------------G---CMLKDNQ---A----TSI-----------------------------------------------------GN--IS-------------DADVTA---------------------------WPKTLDKVK--AK----FPSARYVV---------PGHGD-------------------------Y---------GGT-----E--LIEHT-K---QIV-------------------------------NQYIESTSKP-------------
>83 Node 83 (80,85,79)
----------------------IPLP------PLSDG--VY-YVWLD---------------EITGFGAG-------------------LTGLLV---YPDGRI------LI----D-----PVCGEGGSHGLLNWG-ALG-----KLGR-------KLKYILLTHGHGDHIGGLWGLLKRR--GA-------DVYGP------------GGTRLLLPRG--G--------------------------EYTLFLKGGWPDCYY---PGA--------------------------------HYCD---------RWIVWLPEG-RVLLG-----------------G---CGFGYHF---AGP--RKL-----------------------------------------------------GD--LTLALDLKDGCKPFTAALIHE-----------Y-------L-------WPKTIDDYR--SK----FDEVAELG---GVKKLIPGHGD-----------------------------------GGD-----G--LLLKAYR---DWF------------------------------------------------------
>84 Node 84 (82,81,85)
----------------------ISIE------QLKDG--VYVYVSLG---------------EVGGWGAV------------------PSNGLVV--ITNKGAV------LI----D-----TPWGDGQTEKLVDW--VER-----KLGL-------KVTGVISTHWHGDRIGGLGYLNKR---GI-------KTYAS------------ELTRELLKED--GLPTPTHSFTG----------------SVTLWLGGGPFECYY---PGG-------------------------------GHTTD---------NIVVWLPTY-NILFG-----------------G---CLIKPNG---A----TSL-----------------------------------------------------GN--IG-------------DADVEA---------------------------WPKTIDKVK--AK----FPGAKYVV---------PGHGE-------------------------W---------GGT-----G--LLEHT-L---QLV-------------------------------NKYIE------------------
>85 Node 85 (84,87,83)
----------------------IPLP------PLSDG--VY-YVWLD---------------EITGFGAG------------------PLTGLLV---YPDGRI------LI----D-----PVCGEGGSHGLLNWG-ALG-----KLGR-------KLKYILLTHGHGDHIGGLWGLLKRR--GA-------DVYGP------------GGTRLLLPRG--G--------------------------EYTLFLKGGWPDCYY---PGA--------------------------------HYCD---------RWIVWLPEG-RVLLG-----------------G---CGFGYHF---AGP--RKL-----------------------------------------------------GD--LTLALD-------FTAALIHE-----------Y---------------WPKTIDDYR--SK----FDEVAELG---GVKKLIPGHGD-----------------------------------GGD-----G--LLLKAYR---DWF------------------------------------------------------
>86 Node 86 (45,44,88)
-----------------------------------------------------------MELLFLGTGAGVPTRARNVTAILLKLLHPTRSGLW----------------LF----D-------CGEGTQHQLLHTAFKPG----------------KLDKIFITHLHGDHLFGLPGLLCSRS--FSGGEDPLTVYGP------------QGIREFV--------------------------------ETALRISGSWLD--Y---PLA-----------------------------------------------IVEIGEGE-VF---DDGLRK-VTAYPLEH--GL-ECFGYRIEEHDVP--GALKADALKAAGVPPGPLFQELKAGETITLEDGRII--NGADFLAPPVPGKALAIFGD---TGPCDALLDLARGCDVLVHEATFDITDRALAY--------------------------SRGHSSTRQAATLAREAGVGKLILTHVS--------------------------------SRYDGD-----GCLHLLRECR---DIFPATELAY-DFLVFNVPRG------------------------------------
>87 Node 87 (42,85,89)
---------------------------------------------------------------ILGFGAGRPD-LYFWTTF-LPLRHPPFSGLWI---YP-GRI------LF----D-----PVCGEGGSHGLLHWG-KLG----------------KLKYIFLTHGHGDHIGGLWGLLKRR--GM-------DVFGP------------GGNRELLP-------------------------------EYTLFLKGGWPD--Y---PGA---------------------------------YCD---------RWIVWLPEG-RVLLG---------------------CGFGYHF---DGP--RKL-----------------------------------------------------GD--LTLALD-------GTDLLIHECTFDYRAGGLRY------------------TIDDYR--SK----FDEVAELGKAAGVKKLIPWHGS---------------------------------RYGGD-----GR-DLLKEYR---DWFP-----------------------------------------------------
>88 Node 88 (43,86,89)
---------------------------------------------------------------ILGFGAGVPTKALFWTAI-LPLLHPPRSGLWI---YP-ERI------LF----D-------CGEGVSHTLLHTGFKVG----------------KFKYVFLTHGHGDHIAGLWGLLCIRN-GMGGREKPLDVFGP------------EGNREFV--------------------------------EYTLFIKGAWPD--Y---PFA-----------------------------------------------VVPLGEGERVFLR-AGGFKR-VQPFRTKH--GE-VCFGYHI--FDVP--RKLKKE------------FQGLDSGEI-----GRLV--KGRDFLTPPYHGKVLTIFGD---TLALDP--ELIRGTDLLIHECTFDLDARDLRY--------------------------SKGHAAIDEVAELVKAAGVKKLILYHIS--------------------------------TRYGRD-----GLKSLLKKYR---EIFPDVEILY-D------PRG------------------------------------
>89 File (outgroup_GASP.txt) Root Node 89 (88,87)
---------------------------------------------------------------ILGFGAGRPDKLYFWTTF-LPLRHPPFSGLWI---YP-GRI------LF----D-------CGEGGSHGLLHWGFKLG----------------KLKYIFLTHGHGDHIGGLWGLLKRRN-GMGGREKPLDVFGP------------GGNRELL--------------------------------EYTLFLKGGWPD--Y---PGA---------------------------------YCD---------R-IVWLPEGERVLLG-AGGFKR-VQPFRTKH--GE-CGFGYHF--FDGP--RKLKKE------------FQGLDSGEI-----GRLV--KGRDFLTPPYHGKVLTIFGD--LTLALDP--ELIRGTDLLIHECTFDYRAGGLRY--------------------------SKGHAAFDEVAELGKAAGVKKLIPWHGS--------------------------------TRYGGD-----GRKDLLKEYR---DWFPDVEILY-D---------------------------------------------
